# Supplementary material for: Integrative epigenomics, transcriptomics and proteomics of patient chondrocytes reveal genes and pathways involved in osteoarthritis
Source: Sci Rep. 2017 Aug 21;7:8935. doi: 10.1038/s41598-017-09335-6 (PMC5566454; doi:10.1038/s41598-017-09335-6)
Supplement: Supplementary file 5 — Supplementary Table 4 [file 41598_2017_9335_MOESM5_ESM.csv]

DMR	chr	start	end	num_DMPs	num_probes	mean_delta_beta	genes
DMR_chr1_917661	chr1	917660	918696	3	5	-0.01892421448597581	C1orf170
DMR_chr1_1268793	chr1	1268792	1270995	3	6	-0.020474597104239354	DVL1,TAS1R3
DMR_chr1_2234751	chr1	2234750	2237185	4	7	0.05445066410667443	SKI
DMR_chr1_2250796	chr1	2250795	2252019	3	4	-0.04530555543229495
DMR_chr1_2886676	chr1	2886675	2886868	4	4	-0.08502340843564565
DMR_chr1_3133763	chr1	3133762	3134162	4	4	0.15431441943394458	PRDM16
DMR_chr1_3191660	chr1	3191659	3191876	4	4	0.1452041811611307	PRDM16
DMR_chr1_3239712	chr1	3239711	3240227	5	5	0.10569010860559004	PRDM16
DMR_chr1_3382237	chr1	3382236	3383871	3	6	-0.04088805780420394	ARHGEF16
DMR_chr1_5956985	chr1	5956984	5958143	3	5	0.04007599566449361	NPHP4
DMR_chr1_6531152	chr1	6531151	6531727	3	4	0.05503293427952218	PLEKHG5
DMR_chr1_7021611	chr1	7021610	7022284	4	5	0.0698671651922916	CAMTA1
DMR_chr1_9224003	chr1	9224002	9224376	3	3	-0.17547254557151193
DMR_chr1_21586831	chr1	21586830	21587174	3	3	0.12256901612567532	ECE1
DMR_chr1_23521307	chr1	23521306	23521417	3	3	-0.11094767881483822	HTR1D
DMR_chr1_24195347	chr1	24195346	24195587	3	3	-0.06184314381758321	FUCA1
DMR_chr1_26644234	chr1	26644233	26644573	3	4	0.0717934772594043	CD52,UBXN11
DMR_chr1_27668058	chr1	27668057	27668610	4	7	0.02965366550865209	SYTL1
DMR_chr1_31158026	chr1	31158025	31158299	4	5	0.08091897785666878
DMR_chr1_32041507	chr1	32041506	32042161	7	10	0.05848384425803181	RP11-73M7.1,TINAGL1
DMR_chr1_45279132	chr1	45279131	45279349	3	3	0.09314209859328472	BTBD19
DMR_chr1_53528612	chr1	53528611	53528991	3	3	0.07729597325338992	PODN
DMR_chr1_60539362	chr1	60539361	60539675	3	6	0.0661130843190932	C1orf87
DMR_chr1_116709769	chr1	116709768	116710606	3	5	0.04902414792471553
DMR_chr1_151826123	chr1	151826122	151826205	3	3	-0.0579349762811966	THEM5
DMR_chr1_153517265	chr1	153517264	153519152	5	7	-0.07562466319818759	S100A4
DMR_chr1_155910523	chr1	155910522	155911238	5	5	0.09744111750419308	RXFP4
DMR_chr1_156211409	chr1	156211408	156211896	8	10	-0.07735823672303353	BGLAP,PMF1,PMF1-BGLAP
DMR_chr1_161167745	chr1	161167744	161168957	3	6	-0.042817448694950466	ADAMTS4,NDUFS2
DMR_chr1_161171211	chr1	161171210	161171632	4	4	-0.11342355228500815	NDUFS2
DMR_chr1_161193393	chr1	161193392	161195527	4	7	-0.023974222591883997	APOA2,MIR5187,TOMM40L
DMR_chr1_165323768	chr1	165323767	165324990	5	7	0.09303550426975732	LMX1A
DMR_chr1_221050491	chr1	221050490	221051117	4	4	0.11827260832649725	HLA-AS1,HLX
DMR_chr1_221068423	chr1	221068422	221068794	3	3	0.09057979861005919
DMR_chr1_230992820	chr1	230992819	230992990	3	3	0.17852775504514554	C1orf198
DMR_chr10_531569	chr10	531568	532357	4	5	0.060396622068052665	DIP2C
DMR_chr10_3164660	chr10	3164659	3165100	3	4	-0.12018085909898665	PFKP
DMR_chr10_6020330	chr10	6020329	6020387	3	3	0.08800194777265129	IL15RA
DMR_chr10_6214016	chr10	6214015	6214079	3	3	-0.1474472070316186	PFKFB3
DMR_chr10_21798015	chr10	21798014	21799314	4	7	0.0823432035259646
DMR_chr10_30316187	chr10	30316186	30317994	7	8	0.09794742568842231	KIAA1462
DMR_chr10_70321889	chr10	70321888	70322874	3	4	0.059683479829717376	TET1
DMR_chr10_77157494	chr10	77157493	77159055	3	4	-0.060207579499949336	RP11-399K21.11,ZNF503
DMR_chr10_77871958	chr10	77871957	77872170	3	3	0.10274630295074615	C10orf11
DMR_chr10_99734154	chr10	99734153	99734662	3	4	0.08048586206560553	CRTAC1
DMR_chr10_105238964	chr10	105238963	105239205	3	5	-0.06376889846605656	CALHM3
DMR_chr10_115510928	chr10	115510927	115511153	3	3	-0.14059571670279186	PLEKHS1
DMR_chr10_118429452	chr10	118429451	118429658	3	5	0.06479290401186125	C10orf82,RP11-498B4.5
DMR_chr10_123353298	chr10	123353297	123354194	14	14	0.19561011531435327	FGFR2
DMR_chr10_123355268	chr10	123355267	123356041	3	5	0.10865603006150595	FGFR2
DMR_chr10_125033770	chr10	125033769	125034450	5	7	0.10089076506594223
DMR_chr10_125651526	chr10	125651525	125651726	6	6	0.09454956339745511	CPXM2
DMR_chr10_130185305	chr10	130185304	130185387	3	3	-0.10991629634309552
DMR_chr10_134221503	chr10	134221502	134221855	3	3	0.0503075755687284	PWWP2B
DMR_chr10_134536138	chr10	134536137	134536498	3	4	0.09427394782974319	INPP5A
DMR_chr11_628603	chr11	628602	628677	3	3	-0.14610985085297562	SCT
DMR_chr11_882636	chr11	882635	882687	3	3	-0.06034297658618749	CHID1
DMR_chr11_1857919	chr11	1857918	1858737	5	6	-0.0580232530526166	SYT8,TNNI2
DMR_chr11_1975236	chr11	1975235	1976432	3	6	0.05620351264388711	MRPL23
DMR_chr11_2011216	chr11	2011215	2012332	7	9	0.10089543910310657	AC051649.6,MRPL23-AS1
DMR_chr11_2165136	chr11	2165135	2165827	5	5	0.07222761130861564	IGF2,IGF2-AS,INS-IGF2
DMR_chr11_2181595	chr11	2181594	2182376	3	4	-0.06396119957178777	INS,INS-IGF2
DMR_chr11_2322329	chr11	2322328	2322543	3	6	0.04822239076285993	C11orf21,TSPAN32
DMR_chr11_16631866	chr11	16631865	16632311	5	5	0.15372288482264246	SOX6
DMR_chr11_57407421	chr11	57407420	57408751	5	6	0.04875130090721098	AP000662.4,MIR130A
DMR_chr11_62474759	chr11	62474758	62474978	4	4	0.08485799249632282	BSCL2,GNG3,HNRNPUL2-BSCL2
DMR_chr11_64642316	chr11	64642315	64642558	3	3	0.1080411177417368	EHD1
DMR_chr11_65314021	chr11	65314020	65314556	3	4	0.07047548457494268	LTBP3
DMR_chr11_67373625	chr11	67373624	67373652	3	3	-0.04619567961332525	C11orf72,NDUFV1,RP11-655M14.12
DMR_chr11_68081257	chr11	68081256	68082621	3	3	0.08403424925214029	LRP5
DMR_chr11_68142198	chr11	68142197	68142768	3	6	0.05482051033253407	LRP5
DMR_chr11_69949263	chr11	69949262	69949774	5	5	0.16320059279052082	ANO1
DMR_chr11_72379867	chr11	72379866	72381308	3	5	0.014020686478790142	PDE2A
DMR_chr11_113577071	chr11	113577070	113577386	3	4	0.10079381425056581	TMPRSS5
DMR_chr11_119994722	chr11	119994721	119994877	3	3	-0.22714790549341965	TRIM29
DMR_chr11_120008836	chr11	120008835	120008998	3	4	-0.08024736071857645	TRIM29
DMR_chr11_124481193	chr11	124481192	124481614	3	3	-0.04923602165469098	PANX3
DMR_chr12_7055452	chr12	7055451	7056008	6	7	0.08771040404769248	PTPN6
DMR_chr12_25150530	chr12	25150529	25150626	3	3	-0.17221205250374172	C12orf77
DMR_chr12_54785003	chr12	54785002	54785320	4	7	0.06861558302976119	RP11-753H16.3,RP11-753H16.5,ZNF385A
DMR_chr12_56414442	chr12	56414441	56415591	5	7	0.04642682310778733	IKZF4
DMR_chr12_58021295	chr12	58021294	58021713	3	4	0.08152270280839871	B4GALNT1
DMR_chr12_109162390	chr12	109162389	109162445	3	3	0.11895650771354588
DMR_chr12_116996773	chr12	116996772	116997069	4	4	-0.09384395585682558	MAP1LC3B2
DMR_chr12_123335357	chr12	123335356	123336568	3	4	-0.0684506478717606	HIP1R
DMR_chr12_124941871	chr12	124941870	124942248	3	4	0.060533339373925875	NCOR2
DMR_chr12_124985584	chr12	124985583	124986509	3	5	0.09472359858834625	NCOR2
DMR_chr12_130604047	chr12	130604046	130604743	3	4	-0.10741139181467027
DMR_chr12_131303478	chr12	131303477	131304342	3	6	0.04434806569851034	STX2
DMR_chr13_36050788	chr13	36050787	36051073	7	8	-0.1225899561642117	MAB21L1,NBEA
DMR_chr13_36944433	chr13	36944432	36944649	6	7	0.1814009941568072	SPG20
DMR_chr13_50703477	chr13	50703476	50703589	3	3	-0.12306243049864712	DLEU1
DMR_chr13_98869706	chr13	98869705	98870144	3	5	0.09504740044414038	FARP1
DMR_chr13_99629970	chr13	99629969	99630583	6	6	-0.1163232343470049	DOCK9
DMR_chr13_110885015	chr13	110885014	110885846	4	4	-0.11117489901525433	COL4A1
DMR_chr13_114064536	chr13	114064535	114067889	5	8	-0.06854527209421069
DMR_chr14_60976898	chr14	60976897	60978275	6	9	0.12883587160232798	C14orf39,SIX6
DMR_chr14_61120662	chr14	61120661	61121516	3	3	-0.16160069667598462	SIX1
DMR_chr14_74184843	chr14	74184842	74185511	4	5	0.13697167546690914	ELMSAN1
DMR_chr14_91853682	chr14	91853681	91854239	3	3	-0.0982690929480907	CCDC88C
DMR_chr14_95826830	chr14	95826829	95826997	3	3	0.09338248223689088
DMR_chr14_104355829	chr14	104355828	104356109	3	3	-0.07191701726134014
DMR_chr14_105045347	chr14	105045346	105046247	3	5	-0.03747770516099865	C14orf180,TMEM179
DMR_chr14_105166740	chr14	105166739	105167607	3	5	0.03550598225894117	INF2
DMR_chr14_105436973	chr14	105436972	105437141	3	3	-0.1115968729989893	AHNAK2
DMR_chr15_65688118	chr15	65688117	65689325	5	7	0.1136051694498734	IGDCC4
DMR_chr15_74494781	chr15	74494780	74495384	8	8	0.08888774082637146	RP11-60L3.1,STRA6
DMR_chr15_89764895	chr15	89764894	89765204	5	5	0.09750272757690552	RLBP1
DMR_chr15_100537686	chr15	100537685	100538145	3	4	-0.05667932701967136	ADAMTS17
DMR_chr16_1041088	chr16	1041087	1041333	3	5	-0.028040094016719936	RP11-161M6.3
DMR_chr16_4431502	chr16	4431501	4432164	3	3	0.10780094571533089	CORO7,CORO7-PAM16,VASN
DMR_chr16_10912696	chr16	10912695	10912718	3	3	0.08128344094458645	TVP23A
DMR_chr16_19127132	chr16	19127131	19127208	3	3	-0.09111593414906526	CTD-2349B8.1,ITPRIPL2
DMR_chr16_48180550	chr16	48180549	48180664	3	3	-0.10654762235798206	ABCC12
DMR_chr16_54315634	chr16	54315633	54318115	7	10	0.12033193688426963	IRX3
DMR_chr16_54322494	chr16	54322493	54324358	5	8	0.06591853182650906
DMR_chr16_54404353	chr16	54404352	54404655	4	5	0.10999542666494105	RP11-434E6.2
DMR_chr16_57562452	chr16	57562451	57562841	3	3	0.07040892417520632	CCDC102A
DMR_chr16_58018880	chr16	58018879	58019893	3	6	0.042431060665056204	TEPP
DMR_chr16_67196699	chr16	67196698	67197396	5	7	0.09836803282023054	FBXL8,HSF4,RP11-5A19.5
DMR_chr16_69965257	chr16	69965256	69966902	5	8	0.10988127844456498	MIR140,WWP2
DMR_chr16_70759914	chr16	70759913	70760142	3	3	0.12443348135969252	VAC14
DMR_chr16_85343281	chr16	85343280	85343650	3	3	0.12644056018543823
DMR_chr16_85479264	chr16	85479263	85479803	3	3	0.09882041415983972
DMR_chr16_88479315	chr16	88479314	88479546	3	3	0.12266804679808797
DMR_chr17_171006	chr17	171005	171228	3	3	0.07358294387458643	RP11-1260E13.1,RPH3AL
DMR_chr17_6921295	chr17	6921294	6922320	5	5	-0.09907361812943245	MIR497HG,RP11-589P10.7
DMR_chr17_7287271	chr17	7287270	7287652	3	3	0.08500769542548718	TNK1
DMR_chr17_37322028	chr17	37322027	37322431	3	3	0.09803423844289408	ARL5C
DMR_chr17_40259724	chr17	40259723	40260526	3	4	0.07965599898919548	DHX58
DMR_chr17_40337534	chr17	40337533	40337623	4	4	0.061989865011255786	HCRT
DMR_chr17_40822424	chr17	40822423	40822653	3	3	0.08485793464729283	PLEKHH3
DMR_chr17_41477271	chr17	41477270	41477468	4	4	-0.14738307978172657	ARL4D
DMR_chr17_42988784	chr17	42988783	42988996	4	4	0.05000053269228874	GFAP
DMR_chr17_48263159	chr17	48263158	48263198	3	4	-0.10045410487520899	COL1A1
DMR_chr17_57915740	chr17	57915739	57917589	3	4	-0.10414338351559273	MIR21,VMP1
DMR_chr17_59530436	chr17	59530435	59531744	3	4	0.073086024933843	TBX4
DMR_chr17_59532564	chr17	59532563	59536696	14	15	0.1347614964116629	TBX4
DMR_chr17_63532630	chr17	63532629	63533152	3	3	-0.12161233522873713	AXIN2
DMR_chr17_73642404	chr17	73642403	73642607	3	5	0.043705144636841164	RECQL5,SMIM6
DMR_chr17_75252021	chr17	75252020	75252210	3	3	-0.0826674478604902
DMR_chr17_75462916	chr17	75462915	75463180	3	3	0.07752728075192651	SEPT9
DMR_chr17_75471193	chr17	75471192	75471401	4	4	-0.09345994897601043	SEPT9
DMR_chr17_76794506	chr17	76794505	76795028	4	5	-0.09463275135088951	USP36
DMR_chr17_79099246	chr17	79099245	79099942	5	7	-0.05524242300178661	AATK,MIR338,MIR657
DMR_chr17_79920395	chr17	79920394	79921131	4	6	-0.05006456929029535	NOTUM
DMR_chr17_79952786	chr17	79952785	79953059	3	4	0.13124170590991918	ASPSCR1
DMR_chr17_79970135	chr17	79970134	79970313	3	3	0.11663796776249907	ASPSCR1
DMR_chr18_77230598	chr18	77230597	77230795	3	3	0.15199600716623052	NFATC1
DMR_chr19_990235	chr19	990234	990398	3	3	0.1250251116588333	WDR18
DMR_chr19_1851750	chr19	1851749	1852165	4	5	0.08216972318328856	CTB-31O20.6
DMR_chr19_3687751	chr19	3687750	3688477	4	6	0.07124999794202663	PIP5K1C
DMR_chr19_6534760	chr19	6534759	6534936	4	4	0.07760204832736507	TNFSF9
DMR_chr19_11472110	chr19	11472109	11473212	3	6	0.07642966453341665	DKFZP761J1410
DMR_chr19_11517079	chr19	11517078	11517268	4	4	0.08955250091928171	RGL3
DMR_chr19_13121571	chr19	13121570	13124215	5	6	0.06779819232221293	NFIX
DMR_chr19_17438755	chr19	17438754	17439877	3	4	0.12340600797385218	ANO8
DMR_chr19_18770726	chr19	18770725	18771327	4	4	-0.11595307020650192	KLHL26
DMR_chr19_18979397	chr19	18979396	18980744	4	5	0.08855529477927201	CERS1,GDF1
DMR_chr19_38885242	chr19	38885241	38886789	7	8	0.09095409183767658	SPRED3
DMR_chr19_41129881	chr19	41129880	41129962	3	3	0.08101651771372917	LTBP4
DMR_chr19_44277951	chr19	44277950	44278551	3	3	0.10384696066128332	KCNN4
DMR_chr19_46999055	chr19	46999054	46999289	4	6	0.09092987633900029	AC011484.1,PNMAL2,PPP5D1
DMR_chr19_52206224	chr19	52206223	52206667	3	3	0.07843742522975308	SPACA6P
DMR_chr2_1682348	chr2	1682347	1682412	3	3	-0.0838894007746878	PXDN
DMR_chr2_1690592	chr2	1690591	1690740	3	3	-0.0880550088301223	PXDN
DMR_chr2_72369887	chr2	72369886	72371552	4	7	0.10489005615383264	CYP26B1
DMR_chr2_74210857	chr2	74210856	74210960	3	3	0.10282669393438708	AC073046.25
DMR_chr2_121223740	chr2	121223739	121223964	3	5	0.06137216401041198	LINC01101
DMR_chr2_169658992	chr2	169658991	169659182	3	4	-0.08652130314377875	NOSTRIN
DMR_chr2_217724363	chr2	217724362	217725560	6	8	0.10268250518517567	AC007563.5,TNP1
DMR_chr2_220402771	chr2	220402770	220403818	3	3	0.06360473719607328	ASIC4,CHPF
DMR_chr2_235904300	chr2	235904299	235904501	3	3	0.112627077867453	SH3BP4
DMR_chr2_240114298	chr2	240114297	240114406	3	3	0.14619120766019394	HDAC4
DMR_chr2_241922778	chr2	241922777	241923082	3	3	0.121318280008373	AC104809.2,AC104809.3
DMR_chr2_241974917	chr2	241974916	241976080	6	6	0.14571543818250055	AC005237.4,SNED1
DMR_chr20_1974738	chr20	1974737	1975372	3	6	0.005024684062539226	PDYN,RP4-684O24.5
DMR_chr20_36932397	chr20	36932396	36932553	3	3	-0.1298168508703701	BPI,CTD-2308N23.2
DMR_chr20_43729861	chr20	43729860	43730072	4	6	0.07203632640690462	KCNS1
DMR_chr20_56725833	chr20	56725832	56725873	3	3	0.09155917396668724	C20orf85
DMR_chr21_43441558	chr21	43441557	43442057	3	4	0.06463031815399357	ZNF295-AS1
DMR_chr21_43491213	chr21	43491212	43491319	3	3	0.09170892746019554	UMODL1
DMR_chr22_24577142	chr22	24577141	24577269	3	3	-0.06623337292939264	SUSD2
DMR_chr22_28191222	chr22	28191221	28192794	3	4	0.12715949979438562	MN1
DMR_chr22_28193910	chr22	28193909	28194981	3	3	0.16191899408453242	MN1
DMR_chr22_28199338	chr22	28199337	28199970	3	3	0.1205489771694744
DMR_chr22_45125218	chr22	45125217	45126040	5	5	0.10159216126353961	ARHGAP8,PRR5,PRR5-ARHGAP8
DMR_chr3_13113959	chr3	13113958	13114681	4	5	0.06842132182335058	IQSEC1
DMR_chr3_45076599	chr3	45076598	45077881	4	7	0.06915237001708327	CLEC3B,EXOSC7,RNU5B-3P
DMR_chr3_48471659	chr3	48471658	48471771	3	3	0.08959506506099804	PLXNB1
DMR_chr3_49459855	chr3	49459854	49460111	5	6	0.07981498868687091	AMT,NICN1-AS1
DMR_chr3_52529064	chr3	52529063	52529393	6	8	0.08054282794433702	STAB1
DMR_chr3_52868999	chr3	52868998	52869738	4	6	0.07751230028514604	MUSTN1,RP5-966M1.6,TMEM110-MUSTN1
DMR_chr3_55516711	chr3	55516710	55518121	7	9	0.12027507137872433	WNT5A
DMR_chr3_112934087	chr3	112934086	112935090	3	4	0.09456960837995171	BOC
DMR_chr3_147107900	chr3	147107899	147108916	3	4	0.0860088154384252	ZIC4
DMR_chr3_187454439	chr3	187454438	187454482	3	3	-0.10391334215037369	BCL6
DMR_chr3_187929286	chr3	187929285	187930704	3	6	-0.04812347305845889	LPP
DMR_chr3_193922273	chr3	193922272	193923516	3	6	0.05174314533147332	RP11-513G11.4
DMR_chr4_680656	chr4	680655	681509	3	5	-0.06241315099873955	MFSD7
DMR_chr4_1007657	chr4	1007656	1008738	4	5	0.12222514573888768	FGFRL1
DMR_chr4_1202653	chr4	1202652	1202911	7	9	-0.1421569081009364	SPON2
DMR_chr4_1203049	chr4	1203048	1204225	4	6	-0.0479079853738778	SPON2
DMR_chr4_4763259	chr4	4763258	4763596	3	5	0.05917418384015795
DMR_chr4_4856380	chr4	4856379	4857885	8	10	0.07266889618384897
DMR_chr4_4859960	chr4	4859959	4860431	8	10	0.0647330285686704	MSX1
DMR_chr4_4863356	chr4	4863355	4864883	13	14	0.1252059041208388	MSX1
DMR_chr4_4866047	chr4	4866046	4866800	5	7	0.10649056130780667
DMR_chr4_8201560	chr4	8201559	8202531	3	4	0.1066608200349669	SH3TC1
DMR_chr4_8207119	chr4	8207118	8207325	3	3	0.11477976160573933	SH3TC1
DMR_chr4_52942997	chr4	52942996	52943247	3	4	0.05632291190542368	SPATA18
DMR_chr4_81106857	chr4	81106856	81108070	3	4	0.10203690600412832	PRDM8,RP11-377G16.2
DMR_chr4_81109888	chr4	81109887	81111527	4	6	0.12021116425066986	PRDM8,RP11-377G16.2
DMR_chr4_81117016	chr4	81117015	81118188	4	4	0.10404917975491924	PRDM8
DMR_chr5_912599	chr5	912598	912860	4	4	-0.1504317968533757	TRIP13
DMR_chr5_92908771	chr5	92908770	92909968	3	6	0.08417576383341953	NR2F1-AS1
DMR_chr5_92930530	chr5	92930529	92931173	3	4	0.14390293566543025
DMR_chr5_134362967	chr5	134362966	134364968	10	12	0.10409770499208536	PITX1
DMR_chr5_140864276	chr5	140864275	140864834	8	8	0.0976140046105739	PCDHGA1,PCDHGA10,PCDHGA11,PCDHGA12,PCDHGA2,PCDHGA3,PCDHGA4,PCDHGA5,PCDHGA6,PCDHGA7,PCDHGA8,PCDHGA9,PCDHGB1,PCDHGB2,PCDHGB3,PCDHGB4,PCDHGB6,PCDHGB7,PCDHGC3,PCDHGC4
DMR_chr5_154092109	chr5	154092108	154093260	6	6	0.1391490923458445	LARP1
DMR_chr5_158531394	chr5	158531393	158531647	3	3	0.0733115153404467	RP11-175K6.1
DMR_chr5_178683834	chr5	178683833	178684416	3	3	-0.11351479428843092	ADAMTS2
DMR_chr5_180230767	chr5	180230766	180231058	4	5	-0.07453540904347662	MGAT1
DMR_chr6_1601693	chr6	1601692	1604140	6	8	0.12747308151301204
DMR_chr6_1605352	chr6	1605351	1608642	11	13	0.1489610397153917
DMR_chr6_1635611	chr6	1635610	1635847	5	5	0.1737691339446409	GMDS
DMR_chr6_30173936	chr6	30173935	30174261	5	6	-0.13385643974438854	TRIM26
DMR_chr6_30652268	chr6	30652267	30652647	4	7	-0.12360748673340048	PPP1R18
DMR_chr6_30652771	chr6	30652770	30653659	9	11	-0.09356872450902012	PPP1R18
DMR_chr6_30698706	chr6	30698705	30698843	6	6	0.08794414043655241	FLOT1
DMR_chr6_30885310	chr6	30885309	30885481	3	4	0.06064636340348045	VARS2
DMR_chr6_32045323	chr6	32045322	32045525	3	3	-0.09807365568412667	TNXB
DMR_chr6_32055534	chr6	32055533	32056249	5	7	0.05726449747730367	TNXB
DMR_chr6_32064146	chr6	32064145	32064218	6	7	0.13842517440267277	TNXB
DMR_chr6_32064491	chr6	32064490	32064671	8	11	0.1528850937715016	TNXB
DMR_chr6_32064692	chr6	32064691	32064956	8	11	0.10290974749447776	TNXB
DMR_chr6_32081491	chr6	32081490	32082643	3	6	-0.05806448628427316	ATF6B,TNXB
DMR_chr6_33131319	chr6	33131318	33131831	6	8	0.0825815513238291	COL11A2
DMR_chr6_33142284	chr6	33142283	33143129	4	6	0.0754488066156691	COL11A2
DMR_chr6_33158960	chr6	33158959	33159572	3	5	0.07730086356582183	COL11A2
DMR_chr6_33288329	chr6	33288328	33288372	3	4	-0.12898771422696478	DAXX
DMR_chr6_33399109	chr6	33399108	33400505	4	5	0.07436059932495499	SYNGAP1
DMR_chr6_33561181	chr6	33561180	33561266	4	6	0.0502309384552879	LINC00336
DMR_chr6_41528345	chr6	41528344	41528750	3	6	0.08950501372170333	FOXP4
DMR_chr6_133561614	chr6	133561613	133561677	3	6	0.10795678591633737	EYA4
DMR_chr6_134498979	chr6	134498978	134499189	3	3	-0.12806789087479728	SGK1
DMR_chr6_149806131	chr6	149806130	149806635	4	6	-0.07606144931316057	ZC3H12D
DMR_chr6_168785320	chr6	168785319	168785970	8	8	-0.12627953808033415
DMR_chr6_168812073	chr6	168812072	168813400	4	7	-0.07659619272171027
DMR_chr7_213500	chr7	213499	214779	4	6	0.014936479436029543	FAM20C
DMR_chr7_1113014	chr7	1113013	1113086	3	3	0.07758144353857727	AC091729.7,C7orf50
DMR_chr7_1883139	chr7	1883138	1884392	4	7	0.0194987477878672	AC110781.3,MAD1L1,MIR4655
DMR_chr7_2048497	chr7	2048496	2048760	3	3	0.09995466000982918	MAD1L1
DMR_chr7_2150845	chr7	2150844	2151298	3	4	0.045984503111367064	MAD1L1
DMR_chr7_2756996	chr7	2756995	2757616	3	3	0.15805191904280902	AMZ1
DMR_chr7_2800436	chr7	2800435	2801424	4	5	-0.09748397700311424	AMZ1,GNA12
DMR_chr7_4752951	chr7	4752950	4753002	3	3	-0.12750867777859254	FOXK1
DMR_chr7_5535692	chr7	5535691	5535748	4	4	-0.1236854328327466	FBXL18,MIR589
DMR_chr7_28474813	chr7	28474812	28476022	3	4	0.09676111385843007	CREB5
DMR_chr7_29923339	chr7	29923338	29923883	3	5	0.030054262044896526	WIPF3
DMR_chr7_30951381	chr7	30951380	30951801	6	9	-0.1115970573626544	AQP1
DMR_chr7_96626151	chr7	96626150	96627700	7	9	0.10593605964203462	DLX6-AS1
DMR_chr7_96651586	chr7	96651585	96652153	5	6	-0.09532755924326035	DLX5
DMR_chr7_142636371	chr7	142636370	142636518	3	4	-0.06628263964241934	C7orf34
DMR_chr7_155024633	chr7	155024632	155024775	3	3	0.1055285850278444
DMR_chr8_328499	chr8	328498	328689	3	3	-0.15629906103525937	FAM87A
DMR_chr8_61834373	chr8	61834372	61834534	3	3	0.1368917439544309	AC022182.1
DMR_chr8_72757827	chr8	72757826	72758701	4	5	0.10899685547508615	MSC,RP11-383H13.1
DMR_chr8_143823809	chr8	143823808	143824001	3	4	-0.06775270862418352	SLURP1
DMR_chr9_96715047	chr9	96715046	96716527	6	6	0.09575576565531853	BARX1,RP11-231K24.2
DMR_chr9_96721817	chr9	96721816	96723088	5	5	0.10784853906601136
