# Supplementary material for: Integrative epigenomics, transcriptomics and proteomics of patient chondrocytes reveal genes and pathways involved in osteoarthritis
Source: Sci Rep. 2017 Aug 21;7:8935. doi: 10.1038/s41598-017-09335-6 (PMC5566454; doi:10.1038/s41598-017-09335-6)
Supplement: Supplementary file 6 — Supplementary Table 5 [file 41598_2017_9335_MOESM6_ESM.csv]

gene symbol	DMR	RNA	Proteomics	PubMed citations Sep 2016
ADAMTS2	-1	1	0	5
ADAMTS4	-1	1	0	69
ADD3	0	1	1	0
ANPEP	0	1	1	1
AQP1	-1	1	1	8
BGLAP	-1	0	1	5
CHRDL2	0	-1	-1	2
CLEC3B	1	1	1	2
CLIC3	0	1	1	0
COL1A1	-1	1	1	66
COL1A2	0	1	1	14
COL3A1	0	1	1	12
COL4A1	-1	1	0	3
COL4A2	0	1	-1	0
COL5A1	0	1	1	9
CRIP1	0	1	1	1
CRTAC1	1	1	0	1
CXCL12	0	1	-1	52
DPT	0	1	1	9
EYA4	1	1	0	0
FGF10	0	1	-1	0
FGFR2	1	0	-1	2
GFAP	1	0	-1	6
GPNMB	0	1	1	4
HTRA3	0	1	-1	0
IGFBP7	0	1	1	2
MAP1A	0	1	1	0
MAP1B	0	1	1	0
MATN4	0	-1	-1	4
PDLIM1	0	1	1	1
PFKFB3	-1	1	0	1
PODN	1	1	0	0
POSTN	0	1	1	13
PTGES	0	1	1	6
PTGIS	0	1	1	0
PXDN	-1	1	0	0
S100A4	-1	0	1	11
SQRDL	0	1	1	0
SSC5D	0	1	1	1
SYT8	-1	1	0	0
TBX4	1	-1	0	2
TET1	1	1	0	2
TGFBI/BGH3	0	1	1	1
THY1	0	1	1	1
TINAGL1	1	0	-1	0
TNFSF9	1	1	0	0
TPPP3	0	1	1	0
WNT5A	1	1	0	12
WNT5B	0	1	-1	4
