# Supplementary material for: Integrative epigenomics, transcriptomics and proteomics of patient chondrocytes reveal genes and pathways involved in osteoarthritis
Source: Sci Rep. 2017 Aug 21;7:8935. doi: 10.1038/s41598-017-09335-6 (PMC5566454; doi:10.1038/s41598-017-09335-6)
Supplement: Supplementary file 14 — Supplementary Table 14 [file 41598_2017_9335_MOESM14_ESM.csv]

SNP	Gene	Dist	MethyllogFC	MethylMeanC	Methylp	MethylFDR	RNAlogFC	RNAlogCPM	RNAp	RNAFDR	ProtMed	ProtN	ProtSdMedDiff
rs4730250	THAP5	-987293	0.044371190320592	0.06431048809505154	0.21865633106419005	0.4743482638929396	-0.0406648530232724	5.43728810360748	0.654746593952912	0.896865791396616
rs4730250	PNPLA8	-903172	-0.0170052239791985	0.13935243765132985	0.29604477503564297	0.5583960741784558	0.110594723984761	6.03959736742741	0.281238734992319	0.691374324260256	0.257218374	8	-0.007434625
rs4730250	NRCAM	-580373	-0.0393749879791702	0.4553502249610852	0.01630826922315511	0.1117437833515739	0.256012623154872	0.141560251325142	0.524330542212981	0.836087317833395
rs4730250	LAMB4	-456298	0.00705973404242567	0.699742044287671	0.7976165181381998	0.9097213128235833
rs4730250	LAMB1	-356549	0.0649332137216637	0.05180193968703728	0.14052134260428087	0.37350195906815936	0.215511277549353	2.20640498118352	0.582540630195523	0.862372677518443	1.359527991	3	1.083715887
rs4730250	DLD	-323720	-0.0314293792494777	0.2186819000811534	0.38048759708929714	0.6327269271876563	0.040814486903575	4.39184647645891	0.721623038758655	0.91760692879018	0.045572611	11	-0.287978766
rs4730250	CBLL1	-176447	-0.00676818017180643	0.06952177608380773	0.874218867296316	0.9462058917534585	0.0313596822777733	4.60030055777104	0.745268265329596	0.926690406558798
rs4730250	AC002467.7	-175567					0.0225859445763153	1.96339793663737	0.886599454972137	0.969659484499893
rs4730250	SLC26A4	-93385	-0.0728088413378815	0.44516622492432384	0.007146803878610267	0.07306295215787577	-0.189035283065376	1.11800855067581	0.251805903550232	0.671506636330691
rs4730250	WBP1LP2	-61303					-0.312893458474743	-0.0612304602577262	0.115371883427064	0.512834319661803
rs4730250	BCAP29	-12727	-0.0406699413468882	0.23853831404514572	0.05349473732944013	0.2184496028095168	-0.0780790369370873	5.82461674502521	0.438787915733111	0.797504666364861	-0.220772447	11	-0.334188837
rs4730250	DUS4L	0					-0.134505263342518	2.00106764916372	0.368725355544273	0.756387377831505
rs4730250	COG5	365695	-0.0406952261474901	0.28970028187284774	0.15647033613197536	0.3962368259264983	0.0585488416671129	4.37767746193755	0.583306966757386	0.862908278883694	0.111489955	11	-0.10304315
rs4730250	HBP1	398289	0.0230454259130269	0.20713906742656937	0.31499395549147025	0.5750171132231701	0.0374020093623358	7.18737420403663	0.752623671947543	0.929143297425121
rs4730250	PRKAR2B	522601	0.0139944793739858	0.10070955074256167	0.6967194331896582	0.8549748750967614	0.347167487828693	2.81469218189289	0.0944475994404158	0.480591778274697	0.451275724	5	0.044887774
rs4730250	PIK3CG	701972	0.0926182219901803	0.629636018990545	0.01594725444270935	0.1111108609793045
rs4730250	CCDC71L	910485					0.0390965902179502	5.18836553318253	0.734563674701792	0.92229892734193
rs10948172	RUNX2	-518203	-0.114336831158375	0.15377747154042237	0.035639728009970034	0.1745649293670623	0.765937610304383	1.51980336450884	0.00757550142827612	0.146919064922337
rs10948172	SUPT3H	0	-0.10105614858469	0.2610142013440181	0.052851902596742516	0.21725466616258202	-0.0145533903694184	1.73695585793793	0.921896292710145	0.977845244462227
rs10948172	CDC5L	422429	-0.000837512040379339	0.15927142871510624	0.9735597052982751	0.988144723162365	0.0668753081469188	5.75342130583965	0.475565325512159	0.816728464947483	-0.119384347	11	0.002832593
rs10948172	SPATS1	467294	-0.200931285735559	0.19547038903612415	0.009510576843406922	0.0849604480512164
rs10948172	AARS2	510300	-0.0530176527740334	0.22928469772182805	0.017689507207224602	0.11581133522718072	-0.118432983385765	2.97601015712123	0.349135771207961	0.743607586750151	0.229066444	8	-0.23339518
rs10948172	TCTE1	531211	-0.0118950673987543	0.26152121699309755	0.27428383865761624	0.536460837555431
rs10948172	NFKBIE	551788	0.000988685156118688	0.32289736444651496	0.969289383493123	0.9857219491411561	0.0323684145607589	4.79543122257069	0.813137419313857	0.948536577079566
rs10948172	SLC35B2	555858	0.0264057428835137	0.1745418319136672	0.04193312818211337	0.1905419977396158	0.115994210944052	5.29856665684176	0.44069995310124	0.7982114467886	-0.030543138	11	-0.264899805
rs10948172	HSP90AB1	563788	-0.00433077043318599	0.09477484354129147	0.8853757465703089	0.95085896867517	0.0566667322018342	10.4629592547928	0.754814358001038	0.929498419705866	0.020255421	11	-0.988159779
rs10948172	SLC29A1	590449	-0.0315833479153699	0.16819016136339224	0.3483528120891364	0.606281766636716	0.166744716242972	7.21232736019775	0.408013708257045	0.780854902419023	-0.220815407	11	-0.277751866
rs10948172	CAPN11	651143	-0.00274072741973395	0.7196310857826925	0.8262636718198613	0.9247101788003592
rs10948172	TMEM63B	683040	0.0845073808591674	0.30976758871164395	0.011865793937803858	0.09542369800181194	-0.0522015500420207	5.48454313446067	0.674300363967525	0.903767005605894
rs10948172	MRPL14	696500					-0.300965077382543	4.79793367204467	0.0948156690105724	0.481828604088664
rs10948172	C6orf223	809374	0.0248576627089931	0.6608630409533457	0.006749633515164806	0.07123059984790787	-0.176591908730914	-0.359333963114438	0.613928213135975	0.877251639493091
rs10948172	RP5-1120P11.1	814231					-0.0433462994451969	0.190746963143639	0.850967980022508	0.959872172271006
rs12107036	IL1RAP	-631680	-0.0210247354523465	0.1578131165682003	0.28786891400004644	0.5496940129754634	0.185796016267743	3.30174531873362	0.237593648022027	0.657325042136922
rs12107036	CLDN16	-440170	-0.00451235161236883	0.7957759225351789	0.722917631633848	0.8711645919047081
rs12107036	CLDN1	-423330	-0.011285766594556	0.18802605952604046	0.5773987591194161	0.7849762263092739	0.581383183641325	1.38720512112362	0.0261471407876891	0.279655700201495
rs12107036	LEPREL1-AS1	-238593					0.0648602842482766	0.0562227831425896	0.729513168238617	0.920276430802902
rs12107036	LEPREL1	-74357	-0.00332917752190871	0.5943989675879074	0.72379368361918	0.8713371817312233	-0.0296756875713053	10.0383745105336	0.865911065980495	0.963665137526149	-0.211766857	11	-0.190284737
rs12107036	TP63	0	-0.00883161889528414	0.693782985329188	0.3273784075665721	0.5884606658738215	-0.235492189776566	-0.692084088726786	0.371792653570487	0.757839652663903
rs12107036	TPRG1	935157					0.153705102913443	1.78824968629071	0.342667045304797	0.739846030599267
rs12107036	LPP	1729087	-0.0242880338312772	0.5746405635702961	0.0009743541019052947	0.03486932307845947	-0.235509444966388	7.84749302777577	0.202008442260509	0.623910573961785	0.200085749	11	-0.029349852
rs835487	C12orf75	-568301	-0.0532353348924513	0.08957103367793788	0.12298188039863563	0.3454990104338111	-0.139306697419453	2.78621139082634	0.32915762266377	0.730616679437726
rs835487	APPL2	-506307	-0.0023150300088114	0.21139192140978458	0.8479226319847666	0.934847869140155	-0.161642636615878	5.25584487163416	0.142915966045936	0.554550217750994	0.021111304	11	-0.213894899
rs835487	KIAA1033	-440335	0.0088184443833123	0.11085678671184623	0.8143216679255423	0.9181861371481781	0.0203138811081049	5.60041909719516	0.851935270351327	0.959872172271006	-0.081395193	11	-0.229442723
rs835487	ALDH1L2	-352795	-0.0293775201014828	0.14206135455167687	0.5619409882115614	0.7734626584779346	0.21159865988462	3.35202502298316	0.273854288271794	0.684657923881063	1.025341974	11	0.509777986
rs835487	C12orf45	-319321	0.0125020048758156	0.08474465929561248	0.7986270392425544	0.9098379587921405	-0.232094784628148	1.6462077620147	0.148683735539782	0.561849169533527
rs835487	Y_RNA	-184835					0.0354326971983972	2.93320072057044	0.776017127623441	0.936932817047628
rs835487	SLC41A2	-135564					0.1649883321207	5.9291365242625	0.173912368395623	0.594936963817112
rs835487	CHST11	0	0.0316856787901559	0.12208299857819215	0.08171429819536356	0.27705175777389957	0.258560651958321	5.6757869450727	0.0310250451127156	0.301034704561265
rs835487	EID3	363250					-0.214385169265738	2.64890824980348	0.185701902763196	0.607036637499363
rs835487	RPL18AP3	401680	0.0532242497243655	0.054868098163145196	0.1874464374653643	0.4389439963492234	0.00679970659442519	5.35431774440648	0.964158630936012	0.991461320625115
rs835487	TXNRD1	451210	-0.0261285695135138	0.254075691996334	0.1307164548273027	0.3570180661324569	0.00610946500298314	9.44403083069297	0.969576319222842	0.992457390739581	-0.031167494	11	-0.241771806
rs835487	NFYB	549912	0.203936432630253	0.110203092702226	0.007100169528573814	0.07282905739302026	-0.0508089903141734	4.86782772873273	0.601714984306769	0.871074664551702	0.025767701	8	-0.556566594
rs835487	HCFC2	602532	0.0250189183392422	0.0585009373564939	0.4128518822995676	0.6596383714054009	0.189416917134661	2.37422319291973	0.184644796053432	0.605455862516338	0.189626935	3	-0.133683332
rs835487	RP11-490H24.5	636210					0.172811782508206	2.3986515066767	0.222738030311528	0.644552355732572
rs835487	GLT8D2	678005	0.0137656041198964	0.09042497764401426	0.7190806357000874	0.8681538763046918	0.383163334255826	3.54926668342465	0.0164425475176507	0.226471920201017	-0.275441287	11	-0.254734299
rs835487	TDG	701185	0.00809062371962209	0.11185727290219015	0.7812046812120038	0.9011422420189886	-0.0766868660242546	4.73889238194532	0.552346026693013	0.848467773194468
rs835487	C12orf73	716787	0.0886355517405273	0.1143264127113305	0.07474590627572131	0.26267847062610633	-0.194114912833095	1.79151204935176	0.213924400536857	0.635307178649176
rs835487	HSP90B1	736882					0.0159009764999292	10.5414941792084	0.904526192530134	0.974360027422888	0.010703915	11	-0.235783567
rs835487	NT5DC3	896536	-0.0961127728100347	0.08548099661216318	0.06819822876330565	0.2487988565571069	-0.182812114201152	3.08174753253991	0.188858478585795	0.609549931512621	0.151449448	2	0.073340532
rs835487	RP11-341G23.4	920674					-0.56353383405911	0.0849099885199688	0.0224152619179856	0.260044024267496
rs835487	STAB2	1079716	0.024558468939045	0.5369471885154439	0.3064550458845473	0.56742929584738
rs9350591	Y_RNA	-396702					0.0354326971983972	2.93320072057044	0.776017127623441	0.936932817047628
rs9350591	MYO6	-217381	-0.0383799156742026	0.2739184339595125	0.25638404361380185	0.5163747008553536	0.25948454167229	4.78092171992758	0.0340886391607714	0.311248450644238	0.19809143	11	-0.105722851
rs9350591	SENP6	-69698	0.0548371133919562	0.19752655630954083	0.05219312923270764	0.21616591230544926	0.139931798148358	6.37689839257696	0.25199596521379	0.671506636330691
rs9350591	FILIP1	239952	-0.105656037179145	0.36775228230746304	0.002915355950174466	0.049696892111217784	0.913963137798745	0.830960182138028	0.00275041241402538	0.0833985965558929
rs9350591	TMEM30A	278887	0.0447969627186322	0.07814710137738805	0.20475818160445308	0.4599803159258582	-0.076537584980391	8.29810235762269	0.504714096322359	0.828725670584952	-0.173675116	8	-0.42910772
rs9350591	COX7A2	294136	-0.0722962543552467	0.15080269781612896	0.0371364715483495	0.17858549917487385	-0.249995233342765	6.32574562498662	0.112858150824972	0.508634956905225	0.672262301	11	-0.474827075
rs9350591	COL12A1	447485	0.183432873051944	0.11578361897053108	0.0010853075287558572	0.03581756599732038	0.142894776117026	7.74825025643063	0.322021177838388	0.723531039748627	-0.510564528	11	0.230227912
rs8044769	IRX3	-478081	0.105792891065984	0.11660099105054239	0.028492486219953612	0.15248716931218984	0.847715633921598	1.41746819870381	0.00875322282133226	0.161815511594869
rs8044769	FTO	0					0.178128728532585	4.14331050425969	0.14738791309237	0.559022593864245	0.058656572	11	-0.065937461
rs8044769	RPGRIP1L	207540	-0.0276937501952578	0.07236714314715094	0.31424354971898194	0.5739409840489548	-0.0978903753159481	2.42097478164366	0.415267471222304	0.784822134794395
rs8044769	AKTIP	314183	-0.0113621762053447	0.14576955171574976	0.5189165335248866	0.74217749381189	0.0463345389486606	3.29343244129477	0.713547302515301	0.91564480317777	-0.245623158	8	-0.022729056
rs8044769	RBL2	371246	-0.0337915135978603	0.3151559810757909	0.176964381806776	0.42568522752099025	0.195646829138907	5.48476213843697	0.091505392711167	0.475507295187318
rs8044769	snoU13	470661					-0.177012324690571	1.24438866047609	0.313548645656239	0.71763593966655
rs8044769	CHD9	750190	0.0521630132334544	0.19059618180904847	0.0014656329121548908	0.038500534958873324	0.147862321722491	6.39412475426346	0.20885807027336	0.629473462743235
rs6976	SNORD63	-835534					-0.524468965044885	-0.648361117401043	0.042480912388183	0.347280332556206
rs6976	CACNA1D	-799868	0.0176009179359835	0.07008604794797839	0.6694295009499902	0.8402081447523708
rs6976	SNORA26	-692925	-0.0173045231200308	0.11637115096143524	0.6445058667277868	0.8253095290930585
rs6976	Y_RNA	-595852					0.0354326971983972	2.93320072057044	0.776017127623441	0.936932817047628
rs6976	DCP1A	-588640	0.0226502625076039	0.07287782862583955	0.6132814002242969	0.8069998172461743	0.0278316821201415	5.58207144576413	0.763981903436068	0.932758481038446	-0.065396386	11	-0.057893422
rs6976	TKT	-529919	0.029726925841243	0.20497498224761737	0.3107159306640057	0.5713008890095405	-0.0546462985171402	7.50870050992085	0.631360412714826	0.885501213793977	-0.258421504	11	-0.094435352
rs6976	PRKCD	-461221	0.0785159883667341	0.19981213042100407	0.004577196230002901	0.05894172907010956	-0.240334991490987	5.56582811081331	0.0297851837452943	0.295703775263972	-0.344454628	11	0.206258457
rs6976	RFT1	-393695	-0.152025915016832	0.1449151909104439	0.009606598687686391	0.0855065190741793	-0.0256822133014245	3.24549910296838	0.811012681507139	0.94771816912817
rs6976	SFMBT1	-208784	-0.0109671877901257	0.612144675407645	0.03272878736612112	0.16594681525935187	0.0389126473195069	3.74815114046697	0.716963976621169	0.916384223959846
rs6976	TMEM110	-141431	0.026399557793146	0.13681641851944842	0.3069129236937742	0.567701335949702
rs6976	MUSTN1	-138326	0.224007339609436	0.39277887475096906	0.00048628505840816143	0.032033115168100396
rs6976	ITIH4	-118187	-0.00592554731908971	0.33306258535601946	0.9059515902183439	0.9600546660035439					0.423064466	11	-0.249424889
rs6976	ITIH3	-99980	0.0162868663147104	0.7108972645768773	0.1936149302504898	0.44693380113476594					-0.554115292	8	0.225542204
rs6976	ITIH1	-82804	-0.0371439581940594	0.7480849712802448	0.004505849752117628	0.058610468055547274					0.406520319	11	-0.212211246
rs6976	NEK4	-13661	-0.00121433416275326	0.1295535950335079	0.9623781808526963	0.9827930976197312	-0.0245976660690783	4.1984762941528	0.813986459642919	0.948820082768166
rs6976	SPCS1	-10167					-0.00357754946040425	5.36030422738424	0.973953394851849	0.993958690099908	0.16510042	9	-0.233799546
rs6976	GLT8D1	0	-0.0157318131367912	0.06477352174731814	0.637861119158623	0.8218351497340828	0.077667600714477	4.42118188817657	0.494812236271892	0.825182416775208	0.558912126	8	0.212342014
rs6976	GNL3	13632	0.0851122125269769	0.06544387482173065	0.16284110047647565	0.4049175360052901	-0.119626492648949	6.6044113893117	0.228192219834112	0.650115063731283	-0.066538711	11	-0.585826921
rs6976	PBRM1	149436					0.11253509389258	5.47359838206631	0.2987672485135	0.705528172397172	0.00956295	11	-0.173774578
rs6976	SMIM4	160775					-0.277298404738548	1.80516220739822	0.0630210367531917	0.405574765071428
rs6976	NT5DC2	170403	0.132018981796838	0.1781802796506421	0.02347590318498762	0.13638199781897528	0.05039239476827	3.86779377445094	0.715560864701582	0.915993547778326	0.578328071	11	-0.014056903
rs6976	STAB1	199450	0.248518424067653	0.4076570358964582	0.00026961572347725777	0.03030246870766673	0.299877408884229	2.43915204068217	0.161340598786793	0.58164590880086
rs6976	NISCH	239670					-0.0748407361713784	5.38448732917209	0.43579118876049	0.795622089793871	-0.186070051	11	-0.090617678
rs6976	TNNC1	243686	0.0461661673441163	0.25299605817551746	0.0915326532833451	0.2937165962341671
rs6976	SEMA3G	261735	-0.0613680990652745	0.3205418230010259	0.0012954781623269246	0.03756886670748081
rs6976	PHF7	284227	-0.0266619442459148	0.0779536347016315	0.4306925808004949	0.6749801699381779	0.427519616432539	0.451652145990602	0.0235002538506312	0.267597425309476
rs6976	BAP1	293775					0.0537070150647905	5.58101076626678	0.52628970493387	0.836788147949924
rs6976	DNAH1	378469	0.115386008041894	0.3658196032214303	0.004294342961976646	0.0574355750198705	0.0642402257316619	2.42573488166992	0.640598055983799	0.888956275144591
rs6976	GLYCTK	407699					-0.285078013435059	1.91472206053311	0.0456626672554597	0.360669571590511
rs6976	WDR82	440367	-0.0282460452095679	0.14540254704738187	0.3062878069555901	0.5673420086977163	0.0511840329987668	6.59181320640587	0.596071430132776	0.868067376007097	-0.063849727	11	-0.119214066
rs6976	PPM1M	448995	0.0266213775153304	0.20674170856679328	0.1283848970732182	0.35379258225618965	0.255167438957761	2.38998591217999	0.070669781146312	0.427960206486189
rs6976	TWF2	466178	-0.0436067950897783	0.23843091548961046	0.009062645575218253	0.08262353167234122	0.146334788475513	1.25990203752804	0.319221092195606	0.722067085232118	0.276792815	11	0.090228313
rs6976	TLR9	473707	-0.0264344202423567	0.6919542038121628	0.025555552215985593	0.14327175599908937
rs6976	ALAS1	496702	-0.0298193110964705	0.2624079295005303	0.21500656443608823	0.47014768756691294	-0.0847342923214056	4.80985816645137	0.495925155044807	0.825809919049663
rs6976	POC1A	619535					-0.326013670696592	0.542688932642426	0.0811229047273177	0.456219246539852
rs6976	DUSP7	645869	-0.00238193037537899	0.06935679930516227	0.9540158094863862	0.979084875416092	-0.186341910227146	5.65905034119122	0.17011306895634	0.590854538672866
rs6976	RPL29	701188	-0.0033475824652721	0.14220801157845306	0.9154407154558474	0.9636566190445796	0.0671786254921311	7.19338978934896	0.68974135199197	0.908267674093789	0.105362607	11	-0.966185956
rs6976	ACY1	711448	-0.0203553992620507	0.06945405906455492	0.643249721199732	0.8252152647820575					-0.391279013	11	0.113385448
rs6976	ABHD14A	723362					0.290571760833606	0.797108781208648	0.212436692861632	0.634202911588339	-0.436244541	6	0.07151243
rs6976	ABHD14B	726278	-0.0226042594781643	0.11910981983224923	0.6080816398540879	0.8044059090971704	0.265704679882799	2.36387933635789	0.08832866878688	0.468312041044056	-0.33634587	11	0.06021103
rs6976	PCBP4	737334	0.0258644711951129	0.4049520324852082	0.002876444069758432	0.049209956819320506	0.247915550837249	1.5952140679043	0.175139452638513	0.596356024907375
rs6976	GPR62	739474	0.0946519922711156	0.28586090284943605	0.006404183038556299	0.06878321251412373
rs6976	PARP3	752443	0.0505902410459265	0.05504571559533594	0.1739336075420925	0.421153717053286	0.0260405144683565	3.16212384163258	0.81184563568291	0.947836909410339
rs6976	RRP9	761358	0.0326115016648296	0.09078614591046641	0.4626381917083823	0.7009352841457482	-0.192886756246179	4.09691948359901	0.0665869742167292	0.416039568949733	-0.059887238	11	-0.188003862
rs6976	IQCF6	916227	-0.00561336364614484	0.8231928502995368	0.5042583735710044	0.7318440112003959
rs6976	GRM2	987718	0.0263400561886332	0.587730695537065	0.03669558556389878	0.177542426187083
rs6976	TEX264	1032095	-0.0149304512666997	0.1717852371053016	0.5035940656071566	0.731326221687828	0.178051390296857	3.39813323498652	0.162629396781757	0.584071753920598	-0.077266828	5	-0.320053304
rs11177	SNORD63	-843033					-0.524468965044885	-0.648361117401043	0.042480912388183	0.347280332556206
rs11177	CACNA1D	-807367	0.0176009179359835	0.07008604794797839	0.6694295009499902	0.8402081447523708
rs11177	SNORA26	-700424	-0.0173045231200308	0.11637115096143524	0.6445058667277868	0.8253095290930585
rs11177	Y_RNA	-603351					0.0354326971983972	2.93320072057044	0.776017127623441	0.936932817047628
rs11177	DCP1A	-596139	0.0226502625076039	0.07287782862583955	0.6132814002242969	0.8069998172461743	0.0278316821201415	5.58207144576413	0.763981903436068	0.932758481038446	-0.065396386	11	-0.057893422
rs11177	TKT	-537418	0.029726925841243	0.20497498224761737	0.3107159306640057	0.5713008890095405	-0.0546462985171402	7.50870050992085	0.631360412714826	0.885501213793977	-0.258421504	11	-0.094435352
rs11177	PRKCD	-468720	0.0785159883667341	0.19981213042100407	0.004577196230002901	0.05894172907010956	-0.240334991490987	5.56582811081331	0.0297851837452943	0.295703775263972	-0.344454628	11	0.206258457
rs11177	RFT1	-401194	-0.152025915016832	0.1449151909104439	0.009606598687686391	0.0855065190741793	-0.0256822133014245	3.24549910296838	0.811012681507139	0.94771816912817
rs11177	SFMBT1	-216283	-0.0109671877901257	0.612144675407645	0.03272878736612112	0.16594681525935187	0.0389126473195069	3.74815114046697	0.716963976621169	0.916384223959846
rs11177	TMEM110	-148930	0.026399557793146	0.13681641851944842	0.3069129236937742	0.567701335949702
rs11177	MUSTN1	-145825	0.224007339609436	0.39277887475096906	0.00048628505840816143	0.032033115168100396
rs11177	ITIH4	-125686	-0.00592554731908971	0.33306258535601946	0.9059515902183439	0.9600546660035439					0.423064466	11	-0.249424889
rs11177	ITIH3	-107479	0.0162868663147104	0.7108972645768773	0.1936149302504898	0.44693380113476594					-0.554115292	8	0.225542204
rs11177	ITIH1	-90303	-0.0371439581940594	0.7480849712802448	0.004505849752117628	0.058610468055547274					0.406520319	11	-0.212211246
rs11177	NEK4	-21160	-0.00121433416275326	0.1295535950335079	0.9623781808526963	0.9827930976197312	-0.0245976660690783	4.1984762941528	0.813986459642919	0.948820082768166
rs11177	SPCS1	-17666					-0.00357754946040425	5.36030422738424	0.973953394851849	0.993958690099908	0.16510042	9	-0.233799546
rs11177	GLT8D1	-7196	-0.0157318131367912	0.06477352174731814	0.637861119158623	0.8218351497340828	0.077667600714477	4.42118188817657	0.494812236271892	0.825182416775208	0.558912126	8	0.212342014
rs11177	GNL3	0	0.0851122125269769	0.06544387482173065	0.16284110047647565	0.4049175360052901	-0.119626492648949	6.6044113893117	0.228192219834112	0.650115063731283	-0.066538711	11	-0.585826921
rs11177	PBRM1	141937					0.11253509389258	5.47359838206631	0.2987672485135	0.705528172397172	0.00956295	11	-0.173774578
rs11177	SMIM4	153276					-0.277298404738548	1.80516220739822	0.0630210367531917	0.405574765071428
rs11177	NT5DC2	162904	0.132018981796838	0.1781802796506421	0.02347590318498762	0.13638199781897528	0.05039239476827	3.86779377445094	0.715560864701582	0.915993547778326	0.578328071	11	-0.014056903
rs11177	STAB1	191951	0.248518424067653	0.4076570358964582	0.00026961572347725777	0.03030246870766673	0.299877408884229	2.43915204068217	0.161340598786793	0.58164590880086
rs11177	NISCH	232171					-0.0748407361713784	5.38448732917209	0.43579118876049	0.795622089793871	-0.186070051	11	-0.090617678
rs11177	TNNC1	236187	0.0461661673441163	0.25299605817551746	0.0915326532833451	0.2937165962341671
rs11177	SEMA3G	254236	-0.0613680990652745	0.3205418230010259	0.0012954781623269246	0.03756886670748081
rs11177	PHF7	276728	-0.0266619442459148	0.0779536347016315	0.4306925808004949	0.6749801699381779	0.427519616432539	0.451652145990602	0.0235002538506312	0.267597425309476
rs11177	BAP1	286276					0.0537070150647905	5.58101076626678	0.52628970493387	0.836788147949924
rs11177	DNAH1	370970	0.115386008041894	0.3658196032214303	0.004294342961976646	0.0574355750198705	0.0642402257316619	2.42573488166992	0.640598055983799	0.888956275144591
rs11177	GLYCTK	400200					-0.285078013435059	1.91472206053311	0.0456626672554597	0.360669571590511
rs11177	WDR82	432868	-0.0282460452095679	0.14540254704738187	0.3062878069555901	0.5673420086977163	0.0511840329987668	6.59181320640587	0.596071430132776	0.868067376007097	-0.063849727	11	-0.119214066
rs11177	PPM1M	441496	0.0266213775153304	0.20674170856679328	0.1283848970732182	0.35379258225618965	0.255167438957761	2.38998591217999	0.070669781146312	0.427960206486189
rs11177	TWF2	458679	-0.0436067950897783	0.23843091548961046	0.009062645575218253	0.08262353167234122	0.146334788475513	1.25990203752804	0.319221092195606	0.722067085232118	0.276792815	11	0.090228313
rs11177	TLR9	466208	-0.0264344202423567	0.6919542038121628	0.025555552215985593	0.14327175599908937
rs11177	ALAS1	489203	-0.0298193110964705	0.2624079295005303	0.21500656443608823	0.47014768756691294	-0.0847342923214056	4.80985816645137	0.495925155044807	0.825809919049663
rs11177	POC1A	612036					-0.326013670696592	0.542688932642426	0.0811229047273177	0.456219246539852
rs11177	DUSP7	638370	-0.00238193037537899	0.06935679930516227	0.9540158094863862	0.979084875416092	-0.186341910227146	5.65905034119122	0.17011306895634	0.590854538672866
rs11177	RPL29	693689	-0.0033475824652721	0.14220801157845306	0.9154407154558474	0.9636566190445796	0.0671786254921311	7.19338978934896	0.68974135199197	0.908267674093789	0.105362607	11	-0.966185956
rs11177	ACY1	703949	-0.0203553992620507	0.06945405906455492	0.643249721199732	0.8252152647820575					-0.391279013	11	0.113385448
rs11177	ABHD14A	715863					0.290571760833606	0.797108781208648	0.212436692861632	0.634202911588339	-0.436244541	6	0.07151243
rs11177	ABHD14B	718779	-0.0226042594781643	0.11910981983224923	0.6080816398540879	0.8044059090971704	0.265704679882799	2.36387933635789	0.08832866878688	0.468312041044056	-0.33634587	11	0.06021103
rs11177	PCBP4	729835	0.0258644711951129	0.4049520324852082	0.002876444069758432	0.049209956819320506	0.247915550837249	1.5952140679043	0.175139452638513	0.596356024907375
rs11177	GPR62	731975	0.0946519922711156	0.28586090284943605	0.006404183038556299	0.06878321251412373
rs11177	PARP3	744944	0.0505902410459265	0.05504571559533594	0.1739336075420925	0.421153717053286	0.0260405144683565	3.16212384163258	0.81184563568291	0.947836909410339
rs11177	RRP9	753859	0.0326115016648296	0.09078614591046641	0.4626381917083823	0.7009352841457482	-0.192886756246179	4.09691948359901	0.0665869742167292	0.416039568949733	-0.059887238	11	-0.188003862
rs11177	IQCF6	908728	-0.00561336364614484	0.8231928502995368	0.5042583735710044	0.7318440112003959
rs11177	GRM2	980219	0.0263400561886332	0.587730695537065	0.03669558556389878	0.177542426187083
rs11177	TEX264	1024596	-0.0149304512666997	0.1717852371053016	0.5035940656071566	0.731326221687828	0.178051390296857	3.39813323498652	0.162629396781757	0.584071753920598	-0.077266828	5	-0.320053304
rs10947262	RGL2	-980301	0.0137388994566958	0.0710854454283355	0.59464960864458	0.7959159187178948	-0.134307444161216	5.48758407869427	0.194895676378702	0.615254205243003	0.196450147	8	-0.035938602
rs10947262	PHF1	-976215	-0.00268214845207879	0.09763534214155449	0.9126737622131459	0.9625102038880378	-0.197100635513159	6.51661307552984	0.0497228623703663	0.372208482083193	-0.116802196	8	-0.06478294
rs10947262	B3GALT4	-965809	0.0397053837598242	0.3458975101454092	0.029970401025951617	0.15703917805298484	0.375740235319379	1.3439147655016	0.0872180652302154	0.466440645175989
rs10947262	KIFC1	-957374	-0.000731678481639037	0.35551550909722646	0.9366544590952955	0.9721528931673584	0.219303821107617	-0.345228418853456	0.385562766318706	0.766551480477345
rs10947262	ZBTB22	-908871	0.00250727646937901	0.336309869568104	0.8163805526124501	0.9191920094683419	-0.178617421583516	4.2934193534763	0.0965189168892358	0.483786950779661
rs10947262	RXRB	-902524					-0.0348224662337867	5.3287872363294	0.68645135479783	0.906993486011906	-0.180456202	5	-0.079544726
rs10947262	RING1	-897159	0.0253956298650714	0.0773623290578939	0.3957250000065905	0.6453814743693813	0.0654006205799531	5.20021378720771	0.490067077817563	0.822540192226342	0.040550307	11	-0.088845061
rs10947262	TAPBP	-894159	0.02053623746021	0.10628804259321216	0.5462949828435084	0.7612595776160932	-0.0874731983894531	7.71081450410604	0.557628736865009	0.850498683370627	0.321579255	11	-0.181663757
rs10947262	SLC39A7	-889109	0.0145168408262907	0.06717394987133433	0.6030010405656261	0.8013056577060961	-0.0350843720804961	7.6421089956107	0.749292110385739	0.927635130100774	0.135820996	11	-0.31981291
rs10947262	DAXX	-884417	-0.017047258509484	0.10336703670919872	0.44857934973907543	0.6892451176046875	-0.0698088366302305	5.31306530245904	0.451637105010329	0.804266676489866	-0.321055977	5	0.028652849
rs10947262	RPS18	-866475					-0.139762450781745	9.86159256982353	0.394653325569325	0.773650695546405	0.104774195	11	-0.244654441
rs10947262	PFDN6	-855156	0.0132477119435883	0.08636199121259812	0.7709573107815985	0.8963740619207414	-0.175685729925799	3.97215220130174	0.0962315186303094	0.483766895539044	0.029776009	11	-0.480543547
rs10947262	COL11A2	-851350	0.189933754018573	0.07834740986053167	0.006240779267854861	0.06776517396784867	-0.0405139719182897	10.7702455072564	0.857904711897127	0.962116296772615	-0.265318736	11	-0.307420284
rs10947262	WDR46	-844958	0.0297673241100063	0.09007605846876417	0.3905489041880742	0.6405646102978187	-0.212556074567935	5.35185816190209	0.0320453591187973	0.306495862335217	0.355408451	3	0.183915897
rs10947262	VPS52	-844737	0.00464761156236023	0.12457566190386123	0.8474218048752276	0.934679523187983	0.0401298851555355	4.27971910401651	0.676612133109808	0.904289081687715	0.071792392	8	-0.422413904
rs10947262	HSD17B8	-801529	0.0794977223636294	0.16513099824285218	0.03851464606857655	0.18171717173823168	0.15810532016966	-0.154073286616686	0.401576062143213	0.77745221866959	0.26894677	11	-0.110148785
rs10947262	HLA-DOA	-731912	-0.038567519934514	0.6039493001338433	0.015441565693905583	0.1092773629141358
rs10947262	HLA-DPB1	-642824	-0.0112805614450953	0.6555929758500647	0.4467306814678045	0.6884748159336296	-0.15236539839016	3.72786233228031	0.314256901196147	0.717679456269035
rs10947262	HLA-DPA1	-631485	-0.0466591995182186	0.5478566738036198	0.030325903358041004	0.1582626148911957	0.305390230374378	3.52086444414416	0.048578409758899	0.369489821889728	0.426304145	9	-0.442529601
rs10947262	BRD2	-534415	0.023918285495665	0.07886730873730548	0.20601087363167742	0.46122669815904543	-0.044828342167217	8.96486897913195	0.736617358938462	0.922993446959916
rs10947262	HLA-DMA	-515696	-0.00109522831981413	0.5290182199394673	0.9232502047590145	0.9670584401009202	0.0533345854372873	1.80749604322973	0.783195698587092	0.939242886557427
rs10947262	HLA-DMB	-501710	-0.00290515293541416	0.46534896829511524	0.8529346336348593	0.9380232955839396
rs10947262	PSMB9	-441094	0.00669593576515534	0.07006278555139102	0.8517303271530473	0.9372600800362134	-0.38973785007072	2.46553187126047	0.150467197150719	0.565302994845376	-0.285945747	11	-0.063639719
rs10947262	TAP2	-416298	2.18227326609717e-05	0.4452763756206593	0.9971586969619275	0.9989089579620011	-0.135191761612257	5.80749934555338	0.374985745997578	0.75971717592872	-0.01558565	3	-0.798421811
rs10947262	TAP1	-410927					-0.0566489108717631	5.63657271436115	0.718463685984029	0.916916903443569	-0.222356469	5	-0.606975983
rs10947262	PSMB8	-406435	-0.0358189055708666	0.24132396539003795	0.06728716880852957	0.24739257134244555	-0.178697224413675	4.02426795531511	0.270571785674207	0.682911422467707	-0.12808466	11	-0.126412755
rs10947262	HLA-DQA1	-335950					1.4182677460497	0.988902427714184	0.00265626862607258	0.0822760412530621
rs10947262	HLA-DQB1	-253932	-0.0127622608053289	0.3991890538439966	0.6633603560922696	0.8362630818805887	0.554343874559108	0.476766417113472	0.14197942141476	0.5529271834738	0.091987022	3	-0.536501428
rs10947262	U1	-166322					0.979166904847671	0.596164073223771	0.013857791933812	0.208210140679482
rs10947262	HLA-DRB5	-111808					1.30681581506454	-0.93459219276097	0.00391713128791503	0.100972227055068
rs10947262	HLA-DRB3	-90397									0.316575209	3	-0.336945619
rs10947262	HLA-DRB1	-86793					1.33782251839598	1.43361990240608	0.000664516606286739	0.0349676349342285	0.783253699	3	-0.200080793
rs10947262	HLA-DRA	-34321	-0.0625606025770963	0.5508401688375381	0.018594559937013783	0.11945393119374725	1.18220953808967	2.74470019910011	0.00783365508031738	0.150410079736405	0.648560196	8	-0.256146187
rs10947262	BTNL2	0	-0.0173772751460817	0.6509626237121212	0.2968557429192591	0.5588935908815924
rs10947262	XXbac-BPG154L12.4	149824					-0.0372347492985013	1.17567463060218	0.814166065077947	0.948942355312501
rs10947262	NOTCH4	210413	-0.0296489137042791	0.5532996411645569	0.029111062652345743	0.15430541088094568
rs10947262	GPSM3	214490	0.0198843773557964	0.19565892808218063	0.20647593399025382	0.46163130456862767	-0.240787899041988	0.236256423323434	0.478736347052438	0.81841194578596
rs10947262	PBX2	220527	0.0621842803502505	0.18000937609088305	0.004822675904661175	0.06059820554169903	-0.189843862188127	4.7634692823943	0.0529504773901268	0.382205271723303
rs10947262	AGER	224286					-0.480563567716797	1.715452288749	0.00725862939841044	0.144005922588078
rs10947262	RNF5	227181					-0.0409481118624089	4.4992899057268	0.693533438966674	0.908944069307091
rs10947262	AGPAT1	237157	0.099706135567033	0.08745051558618451	0.20572509120364288	0.46101741641217464	0.114322139518179	4.70629523676666	0.234994600439332	0.655891238341592	0.161511842	8	-0.275071347
rs10947262	EGFL8	240786	0.00457573509863939	0.8144783506983938	0.36181021064660635	0.6183145389275099	-0.603403391245275	-0.115296506653517	0.0147990144241638	0.215052973036529
rs10947262	PPT2-EGFL8	251690					-0.454955054974878	-0.913409230378997	0.0798647053354788	0.453203543195588
rs10947262	PPT2	252357	0.15423626935873	0.08913326388238303	0.05340806467161141	0.2184361540957561	-0.249118686565911	3.49074090011176	0.0584782323725549	0.393921214478166
rs10947262	PRRT1	256890	0.356667926006713	0.11498928065214009	0.0013507636923206679	0.03804283997551646	-0.000483967971173323	1.49536171060214	0.997395813636074	0.998895774488428
rs10947262	FKBPL	276828	0.00358754943801126	0.12899881028510993	0.8582314602152441	0.9402062710650417	-0.0960116359940562	1.93544221648752	0.471172511113807	0.814744269063899
rs10947262	ATF6B	289982	-0.0410916533962674	0.4389577032289598	0.006411667552830428	0.06878321251412373	0.0692932029544803	4.83446006265362	0.564844551512641	0.853466610664632
rs10947262	TNXB	340752	-0.0282684092003184	0.44089211926212774	0.04301338501822302	0.1933569557151878	0.00299772177457206	7.86265327090849	0.987274039529445	0.99668268240823	0.574445441	11	-0.120698995
rs10947262	C4A-AS1	372523					-0.208838182047498	0.576331694503765	0.397569242132143	0.775237016972406
rs10947262	TNXA	390223					-0.142526029004314	5.11843559154759	0.438553688920545	0.797360940539736
rs10947262	CYP21A1P	397320					-0.00167395359254267	-0.585699483027542	0.993023405173372	0.998039430582141
rs10947262	C4B	405510					-0.0125460152828587	6.07958050052513	0.951919737373563	0.986867839619795	0.176721535	11	-0.244611694
rs10947262	C4A	416815					-0.0148400929575507	6.03915032612013	0.942639784569512	0.984350032584488	0.507438236	11	-0.240130383
rs10947262	STK19	427662	-0.0814171849966572	0.5127522929911458	0.004286318186271317	0.0574355750198705	-0.21151216633093	4.30720593982003	0.0273893426473737	0.286700097740718	-0.309880317	6	-0.015544076
rs10947262	DXO	435443					-0.217374711780985	3.42348467259172	0.0595926053132191	0.397329603578116
rs10947262	SKIV2L	446173	0.0148113038948275	0.059656258497188495	0.6934617703206514	0.8534601466393742	-0.086800232940368	4.95103274909794	0.46110711631206	0.810377191609172	0.31092104	11	0.027602276
rs10947262	NELFE	453448					-0.169028065006722	5.71324062255544	0.107980374700994	0.502815392717576	-0.152819337	11	-0.084053216
rs10947262	CFB	459603					0.127976063121219	9.52236041901465	0.386029222254713	0.766757803697038	0.320442918	11	-0.243706682
rs10947262	C4B-AS1	470804					-0.128696965968321	0.538955077116358	0.578453463810854	0.859958370962269
rs10947262	C2	474813	-0.0720451493603637	0.6214720883781318	0.0038734519941231362	0.05571496854311296	0.32445078171817	1.67393117098633	0.139347947046764	0.549047688996081
rs10947262	ZBTB12	505607	-0.0134487478759498	0.13575812373440158	0.5630946111514116	0.7743289033943506	-0.114863973973584	1.72017170109812	0.494239285195333	0.825067880665399
rs10947262	CYP21A2	512363					-0.123665409589316	0.0513971641506826	0.516161739755303	0.833317455868822
rs10947262	EHMT2	519079	0.0311282916081159	0.11811651243464011	0.2793688480775303	0.541875302388554	0.0483156560936979	3.31201898296033	0.658298911222533	0.898521014779188
rs10947262	C6orf48	531757	0.00844216555319708	0.15692078465160117	0.7403955325277316	0.8792866272759896	-0.0763836077034618	6.00428907169273	0.472790425878056	0.815260705955313
rs10947262	HSPA1B	545003	0.0448158643732631	0.12090957489207942	0.04093139732194463	0.18802613554072956	0.385976865842821	10.1080101438833	0.0583010137077015	0.393252382976742
rs10947262	HSPA1A	550897	-0.053309576102536	0.084428092042513	0.2427287472912806	0.5029501845140458	0.357098759402851	10.1899686386506	0.0702748152495395	0.426556509921674	-0.270303646	11	-0.101362078
rs10947262	SLC44A4	557042	0.067856322866127	0.3704475775215905	0.03269306807360091	0.16585909049039235	-0.0491487922663724	1.37382181330474	0.868791202909318	0.965198354694902
rs10947262	NEU1	562575	-0.00735955615150225	0.07511601550963275	0.8286559598700942	0.9257899330848409	0.108553250714548	5.82333266732857	0.326181324842023	0.728111143248055	0.304606171	2	0.015708901
rs10947262	HSPA1L	563122	-0.0249096454733129	0.4422151883387519	0.0538978995268014	0.2189678902187934	0.125921984203182	2.48664396079485	0.367867129581797	0.755961931668903	-0.038876549	3	-0.230366436
rs10947262	LSM2	568977	0.00164186459477679	0.3553613484154998	0.7654765971123519	0.8925972611637004	-0.336641942474152	3.98392683162038	0.0260225120559424	0.279579601216363	-0.126155805	11	-0.25722365
rs10947262	VWA7	600764					0.0859504257824435	0.782944534034107	0.670958149156639	0.90294981480449
rs10947262	Y_RNA	626718					0.0354326971983972	2.93320072057044	0.776017127623441	0.936932817047628
rs10947262	VARS	628017	-0.0307408191099789	0.14486405886930742	0.06515964089610848	0.244070670912107	-0.208825832238425	5.57915504289575	0.0695217147109104	0.424866186095873	0.264940487	11	-0.032584244
rs10947262	C6orf25	654162	-0.0160244908722063	0.7255407782009174	0.08297132211891828	0.27966414438464315
rs10947262	MSH5	682173	0.0352517492438213	0.1011182075783746	0.19318959364128013	0.4462407515094358
rs10947262	ABHD16A	685797					-0.0528460961648633	-0.543242755214899	0.790135492334475	0.942610871010076	0.024284346	5	-0.463345593
rs10947262	CLIC1	691584	-0.00292973066867981	0.3028066023106489	0.9037549743658431	0.9590826631327469	-0.170791641312036	7.64290538859177	0.143262948926141	0.554695237440413	0.218782734	11	-0.216040907
rs10947262	LY6G6E	693076	0.24641623220542	0.29665253857043766	0.0009633971605433521	0.03486932307845947
rs10947262	DDAH2	695127	-0.00986840321393366	0.06573575553500512	0.44221874633892266	0.683631472686138	0.102515803900946	3.19756786585309	0.411529990982271	0.782749741051647	-0.011001159	11	-0.386990602
rs10947262	LY6G5B	697203	-0.0113316474376948	0.7396316827070808	0.20281827981157416	0.4578090834284987	-0.195446249577791	-0.182530580711433	0.325885810639958	0.7277914080349
rs10947262	LY6G6F	698531	-0.093926477909729	0.7727523724882984	0.0003201722116630242	0.03172129021095629
rs10947262	CSNK2B	701085	0.0465422004573847	0.07436785289937803	0.196164957220194	0.4499734921663013	-0.104057390460703	2.86245857031456	0.421998980802059	0.787488768127191	-0.019530518	11	-0.138684345
rs10947262	GPANK1	705093					-0.036539006002878	3.88813161201817	0.734200355159786	0.92229892734193
rs10947262	LY6G5C	728851	0.00466831747072948	0.1510347178248597	0.8172312939634645	0.9197236237790433	0.110098349951025	0.242768160110258	0.487998038426767	0.822019418141614
rs10947262	BAG6	733729					0.0619725437862003	7.42776736006714	0.564586715131832	0.853222213814706	0.025029738	11	-0.116562088
rs10947262	C6orf47	747207	-0.0247930509401788	0.2949766761761781	0.11120645683111634	0.32632681021322657	-0.0924968716445608	4.10868590637418	0.460297646230107	0.809775115195776
rs10947262	APOM	753001	-0.0142140876687644	0.8245010684486402	0.05072925755904476	0.21225954453151047	-0.0291022976413504	-0.527858559814411	0.900448229691646	0.973288295029722
rs10947262	SNORA38	775766	0.0191118536569349	0.374654683700532	0.523374197465777	0.7452376171748476
rs10947262	PRRC2A	784815					0.102157445230744	7.72744406547542	0.454285615780799	0.805633267093208	0.009955311	11	-0.231936835
rs10947262	TNF	797184	-0.0705437419172951	0.6210580978582488	0.0026730669075024967	0.047709457939320146	0.996067127107356	2.19261385609094	0.00158892946843481	0.0620091867171565
rs10947262	AIF1	806991	0.0171892589298899	0.5577660040355342	0.31275265746423314	0.5728232004665902					0.710693619	3	-0.165827157
rs10947262	NCR3	816501	-0.0570028161330537	0.5119540061001144	0.02754902765689213	0.14962677069224856
rs10947262	LTB	824630	0.00153007517264548	0.7314923164722106	0.8281029416444206	0.9255554387076583
rs10947262	LTA	850127	0.00221910898144642	0.8319866405393169	0.5928170875433889	0.7943501578757493	-0.300374000125791	1.13625527737795	0.0984250664948571	0.487198352274403
rs10947262	NFKBIL1	875307	0.0687377458031691	0.10669272558758254	0.29841819169459566	0.5599747505900422	-0.0662085398560533	3.85661743771202	0.532489481315604	0.840781814496257
rs10947262	ATP6V1G2	877715									-0.545629121	5	0.227798252
rs10947262	DDX39B	891958					-0.195927279283293	6.16040359669467	0.110438890261442	0.506966109512546	-0.042403567	11	-0.12099589
rs10947262	MCCD1	893460	-0.00724842729900555	0.6001803752523085	0.5651336631831154	0.7757674722240419
rs10947262	HCP5	940970	0.0305781457966416	0.1263112606710027	0.39677406997899867	0.6461050479868014
rs10947262	MICB	998332	0.0205438371686733	0.12062481620162414	0.516122636508271	0.7402530938580629	0.563129429933318	0.538275629227203	0.0224895038738719	0.260709150922825
rs10947262	MICA	1002174	0.0344574588760199	0.0781864395307351	0.23440771172803437	0.49380322322982345	-0.106824105881079	4.88541510642053	0.279666849379458	0.689592770399686
rs12982744	S1PR4	-995152	-0.033988828497074	0.7050032266780212	0.24736265530898605	0.5080423731032983
rs12982744	GNA15	-958999	0.00350104124288058	0.732430994469448	0.7494219806438853	0.8841369951899252
rs12982744	GNA11	-917216					0.0874799774266222	5.81146330884907	0.422656250927857	0.787803593991543	-0.391899745	11	0.173232035
rs12982744	AES	-875716	0.00594772212326037	0.20196889326543088	0.80864564687542	0.9151864908081614	-0.0204843880840182	6.19073350040562	0.825321748305492	0.951362291956256
rs12982744	TLE2	-820444	-0.0271295444464786	0.40913233940894034	0.016822552892408416	0.11325203209335095	-0.110439172947358	2.32830643164082	0.476548416056457	0.81729386761724	-0.089642321	5	-0.041503457
rs12982744	TLE6	-800252	0.0508985197946951	0.11499357860807415	0.014069978017608429	0.1041702330864583
rs12982744	ZNF77	-756024	-0.0425048359567475	0.18268145597575733	0.13555506057292951	0.3648943327575358	-0.0682361105474324	1.07479964070385	0.65292828440233	0.895742970064002
rs12982744	ZNF57	-723704	0.00213370578990697	0.18756670925246563	0.8223102327835315	0.9226014312617307	-0.150823306651625	1.27757763104304	0.347013940120175	0.742370047006086
rs12982744	ZNF556	-690141	0.00666692699021132	0.7269855525721717	0.5896532036292932	0.792463149174244
rs12982744	ZNF555	-664241	0.0059939589305748	0.08768224003747847	0.8452291867331859	0.9330545482637599	-0.021497879510563	2.22689873873649	0.876344476036431	0.96790685090029
rs12982744	ZNF554	-642680	-0.00695663982382501	0.07620242691907184	0.9068365392834403	0.9605230138817556	0.00185885274050056	1.34650233773393	0.989648732423385	0.996916465464292
rs12982744	THOP1	-608266	0.00679359290383204	0.05344632513167381	0.7631674816809848	0.8912612399918111	-0.04171790017065	3.88036878768762	0.710658343515985	0.914338787491447	0.02569101	11	-0.135588195
rs12982744	SGTA	-577520	-0.00797822273893688	0.3884988103562897	0.16040791112487005	0.4020115091968382	-0.0371651688770674	5.70947620064493	0.678673508950939	0.905250295095214	0.040338947	11	-0.713658867
rs12982744	SLC39A3	-555010	-0.00855709573363003	0.14096372861135084	0.7841162875197136	0.9023927661163845	-0.105769128928714	3.22211146829701	0.334711261252356	0.735227005138379
rs12982744	AC006538.1	-550549					0.0211519657160748	0.743765526574526	0.908153189917563	0.974539826165317
rs12982744	DIRAS1	-537373	-0.0194706675786017	0.30225711194029936	0.17214849367666973	0.418883933938902	0.844479091350604	1.53546359244708	0.000987461772423502	0.0455828910395975
rs12982744	GNG7	-334025	0.0294304133175411	0.35800090885858543	0.09296936984673147	0.2963554443639778	0.253223623644678	0.953222590099354	0.219167246302737	0.641442787299847	0.197731542	8	-0.44168511
rs12982744	GADD45B	-298928	0.00848596631064873	0.06696109243478464	0.8346960982010155	0.928661525493013	0.208369859343094	8.82226210715187	0.305932553254906	0.712389800699063
rs12982744	LMNB2	-250444	-0.0574561587390169	0.08845759633185728	0.21456189754912336	0.46978924351546053	-0.0550341024761187	5.30392582996973	0.650231213961526	0.893861961602032	-0.191053772	11	-0.101638528
rs12982744	TIMM13	-248430	0.0800969890752958	0.05919583842439413	0.10263405397739633	0.31256645600926863	-0.0696341411873981	3.65385670386905	0.570613280747797	0.856808646562781	0.341138757	11	-0.358805525
rs12982744	TMPRSS9	-212577	-0.00627281575132085	0.765341032543378	0.3109635051611213	0.5713686345633252
rs12982744	SPPL2B	-151421	0.0303505587365153	0.04592018424903301	0.26328331996963755	0.5247886954630638	0.185343975022191	3.95221605413349	0.167964192971528	0.588947805556358
rs12982744	LSM7	-144323					-0.338618178997478	4.3169552581399	0.00510072908037916	0.117265400919898	-0.018079324	11	-0.260269731
rs12982744	LINGO3	-112590	0.0475262493054226	0.2822607014085728	0.12597240413477612	0.3497517536865121
rs12982744	C19orf35	-97428	0.14771387081449	0.1849760453184268	0.003024332217779933	0.05042717680320709
rs12982744	OAZ1	-92315	0.0512531524361579	0.0960434288254272	0.34889273385464625	0.6068066074965152	-0.0542011178234926	9.18879906412333	0.682723291553363	0.906573741208316
rs12982744	JSRP1	-75058	0.000125573152104319	0.7086481900838892	0.9859129073677169	0.993572917242731	0.179811896482287	0.751636765951317	0.407834884796578	0.780854902419023
rs12982744	AMH	-72115					-0.140951084220041	0.945964943040959	0.488969148324717	0.822019418141614
rs12982744	SF3A2	-59310					-0.101308757842916	5.18283062699414	0.266862557772302	0.682129815339618	0.091749276	11	-0.363007936
rs12982744	PLEKHJ1	-52890	0.0046435136512071	0.0659817630329484	0.9033028881481927	0.9590241541854613	-0.300682921760047	3.06382135752743	0.0331178921755047	0.309265928199291
rs12982744	DOT1L	0	-0.0838708699945407	0.18119761320297126	0.00770591089388753	0.07554247475910769	-0.0550070792631422	5.39771758283655	0.624486270736004	0.882654464847293
rs12982744	AP3D1	76206	-0.00663466251245658	0.0845460319302911	0.8812255039451432	0.9490269652238731	-0.0393948179739079	6.84790007075706	0.720011706361261	0.917199521158704	-0.163270779	11	-0.236029563
rs12982744	MOB3A	106156					0.0748689688427763	3.86903491012277	0.51305344910455	0.831985843827894	-0.937989696	3	0.642676408
rs12982744	MKNK2	139729	0.0256439608849953	0.20518395540687628	0.11578325726097682	0.3346679828079368	0.0386247646914162	6.044759367257	0.830495316594709	0.953198891070747
rs12982744	AC005306.3	187793					-0.371272522196829	0.291626219180487	0.0769241995281531	0.444917100360069
rs12982744	BTBD2	191756					0.261071103468695	3.87140522569604	0.0538649398909939	0.384200967493979
rs12982744	CSNK1G2-AS1	224663									0.138532475	9	-0.381984281
rs12982744	CSNK1G2	236045	0.0215174325421348	0.6979503363870251	0.1144804030803908	0.3323009295794811	-0.058147969062765	5.16486810549563	0.543360027655651	0.844423435782162	-0.280384424	9	0.044755927
rs12982744	ADAT3	271816	-0.010276317267642	0.4068022450247942	0.6556890825735808	0.8312191763802622	-0.144334971775509	1.10412194179608	0.375719513974348	0.75971717592872
rs12982744	SCAMP4	271980					0.0243929795995443	3.49052678780198	0.815732752888041	0.949848949653919	-0.141222982	6	-0.242308816
rs12982744	ABHD17A	300384					-0.1739258228255	3.93307190037413	0.109962952178643	0.506646172147456
rs12982744	CTB-31O20.2	302323					-0.12291447856659	0.643107625465977	0.629084203167583	0.884353136319508
rs12982744	KLF16	324795	-0.0627044097653368	0.09757724267992772	0.08562748614953253	0.2833332496246591	-0.121581981487845	4.73660931159823	0.312349057084833	0.71763593966655	-0.651634942	3	-0.433122136
rs12982744	MIR1909	361035	-5.33695655526162e-05	0.8298662289558804	0.9953523530702126	0.9977999981455627
rs12982744	REXO1	361948	-0.0113996781998656	0.15323060310654565	0.2201528636547307	0.4760747284973776	-0.140492764081011	4.95979835036127	0.138487061566801	0.548398773869836
rs12982744	ATP8B3	395119	0.0149619786036237	0.08104621456594328	0.6476262089046902	0.8268752347787133
rs12982744	ONECUT3	424821	0.0283348173825999	0.07626536412910333	0.4241920050079362	0.6698064992754795
rs12982744	TCF3	567904	0.0189791198614018	0.23597214557271104	0.15565063414060498	0.39544573502816094	-0.0242728529427792	4.82381318449356	0.793435017479355	0.943734028126155
rs12982744	UQCR11	598855					-0.157087139186795	5.12567299283778	0.205947272781159	0.627402435803102	0.277185335	6	-0.988351736
rs12982744	MBD3	603598					0.0265139326416727	5.79910732857622	0.808306577407946	0.947212192025211	-0.122615111	9	-0.419919467
rs12982744	MEX3D	622525	-0.0475486792059151	0.23691176385747795	0.0764943713663781	0.2664603736951862	0.544756489488454	2.52517068251744	0.00398040564007911	0.10131896664928
rs12982744	ADAMTSL5	672176	0.0238306752512015	0.23309710807096085	0.2372359256105465	0.49714339501883215
rs12982744	REEP6	686447	0.00571630120201631	0.07000565702208623	0.8823399392792997	0.9492553718310803
rs12982744	C19orf25	716051	0.0192645355214957	0.1410778713790036	0.32880034418593784	0.5892158776571937	-0.181797014207728	4.20345560295819	0.060885763110848	0.400998161316982	-0.043228043	11	-0.66989706
rs12982744	CTB-25B13.12	719524					0.122639225881787	0.55221256835572	0.472775076185792	0.815260705955313
rs12982744	APC2	730892	-0.0155050699727301	0.18919665812390116	0.5811002660004588	0.7876069720997955	0.365169378046084	-0.0236753079563925	0.135854933107734	0.54496797435738	0.602026221	5	0.205494335
rs12982744	RPS15	738836	-0.0969608066851093	0.13957382569188953	0.022233571133746546	0.13251291491748718	-0.120832008404689	7.89981215607928	0.418729854860276	0.786378157780274	0.032254983	11	-0.180080338
rs12982744	DAZAP1	769625	0.12406001463066	0.11629765068510413	0.0006760109353127106	0.033222017408896916	-0.370448389426117	6.72196797530552	0.0148693060109346	0.215667883421063	0.078560666	11	-0.090287088
rs12982744	GAMT	780110	-0.00530445878281373	0.20258256628650959	0.60335929525521	0.8014993541131118	0.744858234050848	-0.251359448803949	0.00917737275259723	0.164722622933113	0.059977833	8	-0.090634612
rs12982744	NDUFS7	793667	0.00575758130333618	0.07199166230194816	0.8401043869079885	0.9306228788880763	0.081173152101603	2.65788855741636	0.588907577534259	0.864885801387424	0.278335816	11	-0.287452054
rs12982744	MUM1	822483	0.188677236196009	0.10364038095034196	0.026168774880437142	0.14511312864130477	0.040095883036733	4.08025760259149	0.753591344463131	0.929315047082755
rs12982744	EFNA2	891040	-0.00720127409068192	0.16626774258360988	0.8102718782185389	0.9159371857409374	-0.0213346147259425	0.562553113882074	0.929033183632029	0.979825827882918
rs12982744	C19orf24	901756	0.0414349745559113	0.04734782348942063	0.23751131092377384	0.4973306991870275	-0.198164753236949	3.95400648400014	0.0570311302465011	0.39076508239801
rs12982744	CIRBP-AS1	909380					0.00559331075978608	-0.318929852986334	0.978566922096087	0.99546473942502
rs12982744	CIRBP	917810	0.0715240318618661	0.13046898540899607	0.023028348902975324	0.1352979695223832	0.0398530530713212	6.12855119201595	0.719486381012954	0.917199521158704	-0.342075709	11	-0.226562607
rs12982744	MIDN	928641	-0.0371083822437577	0.15700175940000652	0.010174892924456948	0.08835993441640398	-0.0288796865758774	6.32505633905628	0.846483395195973	0.958170400649982
rs12982744	ATP5D	935448	0.055406742648268	0.07481919477493411	0.22466609080644015	0.48215825825080577	-0.00556379117884551	4.17843006840902	0.96531093283767	0.991461320625115	0.296837745	11	0.081913619
rs12982744	C19orf26	948907	0.0475857978154157	0.09711667178978227	0.23155139609564315	0.4899185111485681	-0.34145238818425	2.00667265822944	0.0439854216016192	0.354875578364084
rs12982744	STK11	999636	-0.00210617804347671	0.2110481934266014	0.8546473797720132	0.9385859617139074	-0.13977886807037	4.84709711811971	0.15642353061571	0.574633784854187	-0.141145191	9	-0.072553325
rs4836732	RPL10P3	-676212					0.0626518642691108	0.0538874604646878	0.851941805979835	0.959872172271006
rs4836732	TRIM32	-182886					0.113545880470233	3.04186349458667	0.370020996544754	0.75719919590782	0.085190588	11	-0.12341525
rs4836732	ASTN2	0	-0.00706445321847446	0.21790272687699297	0.6901918421572398	0.8515051624642886	0.149143990057745	0.291925045568791	0.402625006654186	0.777643405604782
rs4836732	PAPPA	350612	-0.0557359349042803	0.22371824122086584	0.37023841896607457	0.6244162839016493	-0.0208304718316474	7.63075866508313	0.900383984272024	0.973288295029722	-0.074030174	2	-0.411476925
rs11842874	RASA3	-937588	-0.0108363147178317	0.06034407100617298	0.7473947932347212	0.8825909462075068	-0.00535093127459921	5.7116365128048	0.963335950919768	0.99138705773656	0.169158287	11	-0.078524759
rs11842874	LINC00565	-886319					-0.111335459261676	1.34740467869099	0.511137675679726	0.831608772452133
rs11842874	LINC00452	-848111					0.076243036470212	0.907848822279373	0.720714904821149	0.917199521158704
rs11842874	GAS6-AS2	-823973					-0.0971815669912367	3.2690100921414	0.676897152144112	0.904289081687715
rs11842874	GAS6	-780354					0.246110727549462	6.52653326990311	0.0579254018053471	0.391879703832752	-0.364321311	3	0.179213629
rs11842874	GAS6-AS1	-775435					0.249760586579716	-0.525118571365427	0.394829423879484	0.773701074907713
rs11842874	TMEM255B	-719045					-0.0359417788747448	2.38557508383445	0.830197372653572	0.953088837793952
rs11842874	GRK1	-626960	0.027975466609024	0.6303079561294439	0.04665283853121387	0.20175742034053104
rs11842874	ATP4B	-608609	-0.0149213693230911	0.796307228259225	0.10056461827442843	0.3097702878971384
rs11842874	TFDP1	-544526	-0.0267508136599127	0.4072417948207772	0.1408763723475584	0.3741668057808941	0.0864129819540999	4.97042834537569	0.434622126147965	0.794805354163126	0.031591778	5	-0.137071642
rs11842874	TMCO3	-450800	0.0291577975353055	0.1879455997258859	0.13149174353044463	0.3581756771081298	0.257770020348147	6.68550138740356	0.0193920167126086	0.242197051853131	0.056874101	5	-0.563378076
rs11842874	DCUN1D2	-415624					-0.149674583568477	3.79739998816887	0.260265962169265	0.677262549320798
rs11842874	ADPRHL1	-381745	0.0168157511755953	0.5723045707595634	0.3054969137037267	0.5665969016930681	-0.0118562525750623	2.35747266902718	0.947105816967474	0.984780667687381
rs11842874	GRTP1	-283969					0.204571319493243	0.22060829422792	0.303239226805728	0.70946015157674
rs11842874	LAMP1	-257046	0.0143076442860108	0.23945584296102973	0.3042209808926514	0.5654800619302177	0.115189530664746	7.75219169878537	0.351955312354859	0.744589374061177	-0.442965414	11	-0.402747827
rs11842874	CUL4A	-167998	-0.0196025723191715	0.3283270615733879	0.10684617480815647	0.319597740495341	0.0239588590571353	5.56207612830023	0.792104663228912	0.943354680802052	0.280871137	11	0.030363531
rs11842874	PCID2	-137344					-0.0795503961311939	4.7821738230858	0.418345771560361	0.786112749045417	-0.116535138	8	-0.332825996
rs11842874	PROZ	-118459	0.0338964825676824	0.5743742553766759	0.020957790804271296	0.1275163152218946
rs11842874	F10	-82619	0.0406550184517321	0.43445330195833404	0.15607617256799305	0.39596280764582586					1.654126786	8	0.61053093
rs11842874	F7	-65593	0.10546458362709	0.4097025206111147	0.045353625973876384	0.19917067879201855
rs11842874	MCF2L	0	0.0173846185176043	0.3171545881514206	0.382919248163219	0.6350682125761722
rs11842874	ATP11A	349866	0.039653633555932	0.18919314093987552	0.05337842038979722	0.2184361540957561	0.214376834777609	3.83960069214127	0.114735403947595	0.511436489913823
rs11842874	TUBGCP3	555190	-0.0610049442234879	0.23455665273873072	0.004007103354628194	0.056377454560182796	-0.015334021883793	3.83796199859617	0.8883696639301	0.969772352901283	0.013220569	8	-0.236962643
rs11842874	SOX1	972548	0.0766294994667668	0.13962348166718963	0.004530932594986588	0.058610468055547274
rs3815148	NRCAM	-849648	-0.0393749879791702	0.4553502249610852	0.01630826922315511	0.1117437833515739	0.256012623154872	0.141560251325142	0.524330542212981	0.836087317833395
rs3815148	LAMB4	-725573	0.00705973404242567	0.699742044287671	0.7976165181381998	0.9097213128235833
rs3815148	LAMB1	-625824	0.0649332137216637	0.05180193968703728	0.14052134260428087	0.37350195906815936	0.215511277549353	2.20640498118352	0.582540630195523	0.862372677518443	1.359527991	3	1.083715887
rs3815148	DLD	-592995	-0.0314293792494777	0.2186819000811534	0.38048759708929714	0.6327269271876563	0.040814486903575	4.39184647645891	0.721623038758655	0.91760692879018	0.045572611	11	-0.287978766
rs3815148	CBLL1	-445722	-0.00676818017180643	0.06952177608380773	0.874218867296316	0.9462058917534585	0.0313596822777733	4.60030055777104	0.745268265329596	0.926690406558798
rs3815148	AC002467.7	-444842					0.0225859445763153	1.96339793663737	0.886599454972137	0.969659484499893
rs3815148	SLC26A4	-362660	-0.0728088413378815	0.44516622492432384	0.007146803878610267	0.07306295215787577	-0.189035283065376	1.11800855067581	0.251805903550232	0.671506636330691
rs3815148	WBP1LP2	-330578					-0.312893458474743	-0.0612304602577262	0.115371883427064	0.512834319661803
rs3815148	BCAP29	-282002	-0.0406699413468882	0.23853831404514572	0.05349473732944013	0.2184496028095168	-0.0780790369370873	5.82461674502521	0.438787915733111	0.797504666364861	-0.220772447	11	-0.334188837
rs3815148	DUS4L	-265509					-0.134505263342518	2.00106764916372	0.368725355544273	0.756387377831505
rs3815148	COG5	0	-0.0406952261474901	0.28970028187284774	0.15647033613197536	0.3962368259264983	0.0585488416671129	4.37767746193755	0.583306966757386	0.862908278883694	0.111489955	11	-0.10304315
rs3815148	HBP1	129014	0.0230454259130269	0.20713906742656937	0.31499395549147025	0.5750171132231701	0.0374020093623358	7.18737420403663	0.752623671947543	0.929143297425121
rs3815148	PRKAR2B	253326	0.0139944793739858	0.10070955074256167	0.6967194331896582	0.8549748750967614	0.347167487828693	2.81469218189289	0.0944475994404158	0.480591778274697	0.451275724	5	0.044887774
rs3815148	PIK3CG	432697	0.0926182219901803	0.629636018990545	0.01594725444270935	0.1111108609793045
rs3815148	CCDC71L	641210					0.0390965902179502	5.18836553318253	0.734563674701792	0.92229892734193
rs143383	DLGAP4	-868133	-0.018056440821079	0.48689473917124776	0.10462556456072929	0.3158478735830775	-0.124733263972826	7.29037209176213	0.328193048527297	0.72964389649515	0.121490409	11	-0.173468945
rs143383	AAR2	-798256					0.0620724982091182	5.11356908181773	0.555634204455181	0.849285923829983	-0.101482411	8	-0.284392359
rs143383	EPB41L1	-653301	0.0347100816555398	0.42102784144430877	0.02526855619301149	0.14215082468983298	0.0569387720658788	3.5606306296779	0.758269822759123	0.92977605593289	-0.293519545	11	0.091809462
rs143383	LINC00657	-607419					0.0230240537675164	8.80280267448637	0.851024076405299	0.959872172271006
rs143383	SCAND1	-515414	0.0147732062071758	0.05311116645453618	0.7133640384919586	0.8650584821692389	-0.0169124374500113	4.15190564510392	0.873026020687732	0.966850922041247
rs143383	PHF20	-333771	0.0113805874035831	0.2941993892051079	0.28387035556274454	0.5455633395971496	0.0686423761113565	4.66697167410037	0.496380793175589	0.825997420812696
rs143383	RBM39	-265406	0.054048138514922	0.07271226701125016	0.049613396275776656	0.2090002769597819	-0.156358564187049	8.13989843474747	0.200090923617054	0.621824477486804	-0.015342399	11	-0.822741046
rs143383	ROMO1	-261069	-0.0043950368933321	0.06377495899883985	0.8699342171215385	0.9441105506876178	-0.260737984294547	4.24763472297656	0.0748518082064306	0.440078927522099
rs143383	NFS1	-229852					-0.0973916788297494	3.16209934638706	0.421087157776279	0.786697591254794	0.061856369	11	-0.135923203
rs143383	RBM12	-210722					-0.025085858964936	6.00727648883091	0.81901996905889	0.950386430159008	-0.036122358	11	-0.09998028
rs143383	CPNE1	-187828	0.013729826208866	0.42599829203462924	0.07401627948099551	0.2610160204195832	-0.00771944756597577	5.02809646374064	0.945414646170977	0.984640349655323	-0.230504299	11	0.008268868
rs143383	SPAG4	-177689	-0.00480934302507844	0.14274181377335746	0.8629159025487395	0.9421248463050038	0.170843624804774	0.960454466510803	0.42022231329848	0.786516048423917
rs143383	FER1L4	-120534					0.102979087753658	2.76310395030397	0.588498216264058	0.864880897756101
rs143383	ERGIC3	-103818	0.0512695503798201	0.07484679882779642	0.2148460559821263	0.47012353332693824	0.114631665507206	6.57000684270763	0.426891443634929	0.789452530050694	0.215059381	11	-0.062415604
rs143383	CEP250	-16961	0.0181131461713921	0.06468541787254135	0.6273843972160733	0.8152851350986746	0.193687445466698	3.06587454153179	0.128748691302134	0.534970977688184	-0.392699631	6	-0.347810724
rs143383	GDF5	0	-0.0104682470465092	0.16683334275033293	0.8324079799990604	0.9278747702052026	0.621494319011653	0.840057243940875	0.00382703403872402	0.0997482051999927	-0.155767499	8	-0.729264058
rs143383	UQCC1	135637					-0.0346427718137065	4.70575489629129	0.718088834244017	0.916782856240422	0.22703482	8	-0.155391353
rs143383	FAM83C	152472	-0.0204067837760619	0.6682761441866473	0.10952854263634233	0.3240881887879163
rs143383	EIF6	159296	0.00742311306806456	0.08554127260766964	0.8409598590477897	0.9307901069656244	-0.12415754886356	5.42741303695001	0.182986088536695	0.604130346361937	-0.077945654	11	-0.161933454
rs143383	MMP24-AS1	221741					0.151467038446401	3.84200168429182	0.18061134674758	0.601916841160029
rs143383	PROCR	266130	0.026523883860717	0.27052954166970017	0.4110951256202391	0.6582488512708159	0.244267760255244	5.53573203453536	0.0550674137177505	0.386591787435753	-0.130915738	8	-0.829686446
rs143383	EDEM2	322846	-0.00471216461874012	0.07397977326844875	0.8820756661956222	0.9492009657801597	0.152995745630562	3.82964734326127	0.253440466707788	0.672165515521233
rs143383	TRPC4AP	435799	-0.172777814546698	0.17757520552246944	0.00020445236092040518	0.029524194948302794	-0.0262678030969043	5.96300268399228	0.777819551183285	0.93753947680412
rs143383	MYH7B	462800					-0.0648352122243211	-0.123824910123877	0.749342350928473	0.927635130100774
rs143383	GSS	509773	-0.0324325144985894	0.1280041494045269	0.24870028234970798	0.5095657911469956	0.171133194769094	3.80491734633166	0.135039354107407	0.544230611545555	-0.254207308	11	-0.029192802
rs143383	ACSS2	566057					-0.0401988416220136	2.91061397050124	0.720767245969572	0.917199521158704	0.005253254	11	-0.362430819
rs143383	GGT7	593483	0.00794602465915485	0.06434598222703226	0.779069051143799	0.9001341988598043	-0.0489012325138322	3.98836209806311	0.659455451604727	0.898743406067505	-0.221527796	5	-0.178969475
rs143383	TP53INP2	733913	-0.0182429251472927	0.15804371271918768	0.3678571398430931	0.6223127426228661	0.0384441618233383	6.00538250871316	0.694420261087146	0.909417445463485
rs143383	NCOA6	741285	-0.0446827855564797	0.25985328704306426	0.07477863084138252	0.2627287625818384	0.0493956926810714	4.84598247809827	0.610435475090309	0.87570392465871
rs143383	PIGU	877661	0.000360537054320545	0.32190689012426393	0.9876885863361993	0.9940487188216388	-0.117040274167792	3.24997620850375	0.313151271029533	0.71763593966655	0.14510931	3	-0.282501743
rs143383	MAP1LC3A	891349	0.00377916360062729	0.37487614362139543	0.7282945589979625	0.8732190561162125	-0.073796123769957	2.96900643507195	0.57590467406866	0.85843290650204
rs143383	Y_RNA	911693					0.0354326971983972	2.93320072057044	0.776017127623441	0.936932817047628
rs143383	DYNLRB1	921794	0.32464393883453	0.06842596038280281	0.0001554627694402425	0.028837263519836277	-0.0418195147813955	5.98221110661388	0.688778864807512	0.907830914741557	0.057626584	11	-0.890817333
rs143383	ITCH	1074968	-0.00563024236528098	0.2435520812015727	0.681940385383718	0.8469870823524845	0.0205295997802131	6.14466028356284	0.834433290085777	0.954443129989391	-0.020248161	11	-0.25413991
rs7775228	ITPR3	-930063	0.0297059125690074	0.09086167429143203	0.35278874251594694	0.60961484536969	-0.25371466771209	8.66716033606236	0.0970518854284151	0.484228133204951	0.360658604	8	-0.17167295
rs7775228	BAK1	-882245	0.0135436827200141	0.2002551963094402	0.5492955633783181	0.7629219384258986	-0.0716408553917082	3.25760940238202	0.559197609893475	0.851031052544884
rs7775228	KIFC1	-838595	-0.000731678481639037	0.35551550909722646	0.9366544590952955	0.9721528931673584	0.219303821107617	-0.345228418853456	0.385562766318706	0.766551480477345
rs7775228	SYNGAP1	-778525					-0.176848292713535	4.38902651279339	0.115634799651574	0.513347924281016
rs7775228	CUTA	-774897	0.0160910425628289	0.15877461521860625	0.28244141471834167	0.544488909117445	-0.0757998761329804	4.40439745905331	0.570690279983278	0.856808646562781	-0.018088409	11	-0.967289436
rs7775228	PHF1	-768827	-0.00268214845207879	0.09763534214155449	0.9126737622131459	0.9625102038880378	-0.197100635513159	6.51661307552984	0.0497228623703663	0.372208482083193	-0.116802196	8	-0.06478294
rs7775228	DAXX	-765604	-0.017047258509484	0.10336703670919872	0.44857934973907543	0.6892451176046875	-0.0698088366302305	5.31306530245904	0.451637105010329	0.804266676489866	-0.321055977	5	0.028652849
rs7775228	ZBTB9	-763668	-0.0581784954719728	0.08511925186034834	0.0704852973562601	0.254179278341305	-0.203303176634489	3.36015139617147	0.0840861873607992	0.461633080212371
rs7775228	ZBTB22	-761463	0.00250727646937901	0.336309869568104	0.8163805526124501	0.9191920094683419	-0.178617421583516	4.2934193534763	0.0965189168892358	0.483786950779661
rs7775228	RGL2	-738701	0.0137388994566958	0.0710854454283355	0.59464960864458	0.7959159187178948	-0.134307444161216	5.48758407869427	0.194895676378702	0.615254205243003	0.196450147	8	-0.035938602
rs7775228	B3GALT4	-724209	0.0397053837598242	0.3458975101454092	0.029970401025951617	0.15703917805298484	0.375740235319379	1.3439147655016	0.0872180652302154	0.466440645175989
rs7775228	RING1	-655559	0.0253956298650714	0.0773623290578939	0.3957250000065905	0.6453814743693813	0.0654006205799531	5.20021378720771	0.490067077817563	0.822540192226342	0.040550307	11	-0.088845061
rs7775228	SLC39A7	-647509	0.0145168408262907	0.06717394987133433	0.6030010405656261	0.8013056577060961	-0.0350843720804961	7.6421089956107	0.749292110385739	0.927635130100774	0.135820996	11	-0.31981291
rs7775228	COL11A2	-609750	0.189933754018573	0.07834740986053167	0.006240779267854861	0.06776517396784867	-0.0405139719182897	10.7702455072564	0.857904711897127	0.962116296772615	-0.265318736	11	-0.307420284
rs7775228	TAPBP	-609392	0.02053623746021	0.10628804259321216	0.5462949828435084	0.7612595776160932	-0.0874731983894531	7.71081450410604	0.557628736865009	0.850498683370627	0.321579255	11	-0.181663757
rs7775228	PFDN6	-599136	0.0132477119435883	0.08636199121259812	0.7709573107815985	0.8963740619207414	-0.175685729925799	3.97215220130174	0.0962315186303094	0.483766895539044	0.029776009	11	-0.480543547
rs7775228	WDR46	-588938	0.0297673241100063	0.09007605846876417	0.3905489041880742	0.6405646102978187	-0.212556074567935	5.35185816190209	0.0320453591187973	0.306495862335217	0.355408451	3	0.183915897
rs7775228	RPS18	-581708					-0.139762450781745	9.86159256982353	0.394653325569325	0.773650695546405	0.104774195	11	-0.244654441
rs7775228	VPS52	-559970	0.00464761156236023	0.12457566190386123	0.8474218048752276	0.934679523187983	0.0401298851555355	4.27971910401651	0.676612133109808	0.904289081687715	0.071792392	8	-0.422413904
rs7775228	HSD17B8	-513887	0.0794977223636294	0.16513099824285218	0.03851464606857655	0.18171717173823168	0.15810532016966	-0.154073286616686	0.401576062143213	0.77745221866959	0.26894677	11	-0.110148785
rs7775228	RXRB	-502910					-0.0348224662337867	5.3287872363294	0.68645135479783	0.906993486011906	-0.180456202	5	-0.079544726
rs7775228	HLA-DPB1	-385458	-0.0112805614450953	0.6555929758500647	0.4467306814678045	0.6884748159336296	-0.15236539839016	3.72786233228031	0.314256901196147	0.717679456269035
rs7775228	HLA-DPA1	-374611	-0.0466591995182186	0.5478566738036198	0.030325903358041004	0.1582626148911957	0.305390230374378	3.52086444414416	0.048578409758899	0.369489821889728	0.426304145	9	-0.442529601
rs7775228	HLA-DOA	-363103	-0.038567519934514	0.6039493001338433	0.015441565693905583	0.1092773629141358
rs7775228	BRD2	-278395	0.023918285495665	0.07886730873730548	0.20601087363167742	0.46122669815904543	-0.044828342167217	8.96486897913195	0.736617358938462	0.922993446959916
rs7775228	HLA-DMA	-257816	-0.00109522831981413	0.5290182199394673	0.9232502047590145	0.9670584401009202	0.0533345854372873	1.80749604322973	0.783195698587092	0.939242886557427
rs7775228	HLA-DMB	-243592	-0.00290515293541416	0.46534896829511524	0.8529346336348593	0.9380232955839396
rs7775228	TAP1	-154907					-0.0566489108717631	5.63657271436115	0.718463685984029	0.916916903443569	-0.222356469	5	-0.606975983
rs7775228	PSMB9	-153452	0.00669593576515534	0.07006278555139102	0.8517303271530473	0.9372600800362134	-0.38973785007072	2.46553187126047	0.150467197150719	0.565302994845376	-0.285945747	11	-0.063639719
rs7775228	PSMB8	-150415	-0.0358189055708666	0.24132396539003795	0.06728716880852957	0.24739257134244555	-0.178697224413675	4.02426795531511	0.270571785674207	0.682911422467707	-0.12808466	11	-0.126412755
rs7775228	TAP2	-131531	2.18227326609717e-05	0.4452763756206593	0.9971586969619275	0.9989089579620011	-0.135191761612257	5.80749934555338	0.374985745997578	0.75971717592872	-0.01558565	3	-0.798421811
rs7775228	HLA-DQB1	30835	-0.0127622608053289	0.3991890538439966	0.6633603560922696	0.8362630818805887	0.554343874559108	0.476766417113472	0.14197942141476	0.5529271834738	0.091987022	3	-0.536501428
rs7775228	HLA-DQA1	63664					1.4182677460497	0.988902427714184	0.00265626862607258	0.0822760412530621
rs7775228	HLA-DRB1	169227					1.33782251839598	1.43361990240608	0.000664516606286739	0.0349676349342285	0.783253699	3	-0.200080793
rs7775228	HLA-DRB3	169617									0.316575209	3	-0.336945619
rs7775228	HLA-DRB5	172959					1.30681581506454	-0.93459219276097	0.00391713128791503	0.100972227055068
rs7775228	U1	202487					0.979166904847671	0.596164073223771	0.013857791933812	0.208210140679482
rs7775228	HLA-DRA	221699	-0.0625606025770963	0.5508401688375381	0.018594559937013783	0.11945393119374725	1.18220953808967	2.74470019910011	0.00783365508031738	0.150410079736405	0.648560196	8	-0.256146187
rs7775228	BTNL2	411209	-0.0173772751460817	0.6509626237121212	0.2968557429192591	0.5588935908815924
rs7775228	XXbac-BPG154L12.4	434591					-0.0372347492985013	1.17567463060218	0.814166065077947	0.948942355312501
rs7775228	PBX2	480541	0.0621842803502505	0.18000937609088305	0.004822675904661175	0.06059820554169903	-0.189843862188127	4.7634692823943	0.0529504773901268	0.382205271723303
rs7775228	AGPAT1	493177	0.099706135567033	0.08745051558618451	0.20572509120364288	0.46101741641217464	0.114322139518179	4.70629523676666	0.234994600439332	0.655891238341592	0.161511842	8	-0.275071347
rs7775228	EGFL8	496806	0.00457573509863939	0.8144783506983938	0.36181021064660635	0.6183145389275099	-0.603403391245275	-0.115296506653517	0.0147990144241638	0.215052973036529
rs7775228	RNF5	511948					-0.0409481118624089	4.4992899057268	0.693533438966674	0.908944069307091
rs7775228	PPT2-EGFL8	536457					-0.454955054974878	-0.913409230378997	0.0798647053354788	0.453203543195588
rs7775228	PRRT1	544532	0.356667926006713	0.11498928065214009	0.0013507636923206679	0.03804283997551646	-0.000483967971173323	1.49536171060214	0.997395813636074	0.998895774488428
rs7775228	FKBPL	561595	0.00358754943801126	0.12899881028510993	0.8582314602152441	0.9402062710650417	-0.0960116359940562	1.93544221648752	0.471172511113807	0.814744269063899
rs7775228	ATF6B	577624	-0.0410916533962674	0.4389577032289598	0.006411667552830428	0.06878321251412373	0.0692932029544803	4.83446006265362	0.564844551512641	0.853466610664632
rs7775228	NOTCH4	579222	-0.0296489137042791	0.5532996411645569	0.029111062652345743	0.15430541088094568
rs7775228	GPSM3	583299	0.0198843773557964	0.19565892808218063	0.20647593399025382	0.46163130456862767	-0.240787899041988	0.236256423323434	0.478736347052438	0.81841194578596
rs7775228	AGER	593095					-0.480563567716797	1.715452288749	0.00725862939841044	0.144005922588078
rs7775228	C4A-AS1	614123					-0.208838182047498	0.576331694503765	0.397569242132143	0.775237016972406
rs7775228	PPT2	621166	0.15423626935873	0.08913326388238303	0.05340806467161141	0.2184361540957561	-0.249118686565911	3.49074090011176	0.0584782323725549	0.393921214478166
rs7775228	CYP21A1P	638920					-0.00167395359254267	-0.585699483027542	0.993023405173372	0.998039430582141
rs7775228	DXO	677043					-0.217374711780985	3.42348467259172	0.0595926053132191	0.397329603578116
rs7775228	TNXA	677865					-0.142526029004314	5.11843559154759	0.438553688920545	0.797360940539736
rs7775228	SKIV2L	687773	0.0148113038948275	0.059656258497188495	0.6934617703206514	0.8534601466393742	-0.086800232940368	4.95103274909794	0.46110711631206	0.810377191609172	0.31092104	11	0.027602276
rs7775228	CFB	701203					0.127976063121219	9.52236041901465	0.386029222254713	0.766757803697038	0.320442918	11	-0.243706682
rs7775228	C4A	704457					-0.0148400929575507	6.03915032612013	0.942639784569512	0.984350032584488	0.507438236	11	-0.240130383
rs7775228	C4B-AS1	712404					-0.128696965968321	0.538955077116358	0.578453463810854	0.859958370962269
rs7775228	STK19	715304	-0.0814171849966572	0.5127522929911458	0.004286318186271317	0.0574355750198705	-0.21151216633093	4.30720593982003	0.0273893426473737	0.286700097740718	-0.309880317	6	-0.015544076
rs7775228	C2	730833	-0.0720451493603637	0.6214720883781318	0.0038734519941231362	0.05571496854311296	0.32445078171817	1.67393117098633	0.139347947046764	0.549047688996081
rs7775228	NELFE	738215					-0.169028065006722	5.71324062255544	0.107980374700994	0.502815392717576	-0.152819337	11	-0.084053216
rs7775228	TNXB	740366	-0.0282684092003184	0.44089211926212774	0.04301338501822302	0.1933569557151878	0.00299772177457206	7.86265327090849	0.987274039529445	0.99668268240823	0.574445441	11	-0.120698995
rs7775228	ZBTB12	747207	-0.0134487478759498	0.13575812373440158	0.5630946111514116	0.7743289033943506	-0.114863973973584	1.72017170109812	0.494239285195333	0.825067880665399
rs7775228	CYP21A2	768383					-0.123665409589316	0.0513971641506826	0.516161739755303	0.833317455868822
rs7775228	C4B	774319					-0.0125460152828587	6.07958050052513	0.951919737373563	0.986867839619795	0.176721535	11	-0.244611694
rs7775228	C6orf48	791771	0.00844216555319708	0.15692078465160117	0.7403955325277316	0.8792866272759896	-0.0763836077034618	6.00428907169273	0.472790425878056	0.815260705955313
rs7775228	HSPA1B	801023	0.0448158643732631	0.12090957489207942	0.04093139732194463	0.18802613554072956	0.385976865842821	10.1080101438833	0.0583010137077015	0.393252382976742
rs7775228	EHMT2	806721	0.0311282916081159	0.11811651243464011	0.2793688480775303	0.541875302388554	0.0483156560936979	3.31201898296033	0.658298911222533	0.898521014779188
rs7775228	HSPA1A	810911	-0.053309576102536	0.084428092042513	0.2427287472912806	0.5029501845140458	0.357098759402851	10.1899686386506	0.0702748152495395	0.426556509921674	-0.270303646	11	-0.101362078
rs7775228	HSPA1L	819142	-0.0249096454733129	0.4422151883387519	0.0538978995268014	0.2189678902187934	0.125921984203182	2.48664396079485	0.367867129581797	0.755961931668903	-0.038876549	3	-0.230366436
rs7775228	LSM2	828991	0.00164186459477679	0.3553613484154998	0.7654765971123519	0.8925972611637004	-0.336641942474152	3.98392683162038	0.0260225120559424	0.279579601216363	-0.126155805	11	-0.25722365
rs7775228	VWA7	860778					0.0859504257824435	0.782944534034107	0.670958149156639	0.90294981480449
rs7775228	C6orf25	910182	-0.0160244908722063	0.7255407782009174	0.08297132211891828	0.27966414438464315
rs7775228	Y_RNA	911485					0.0354326971983972	2.93320072057044	0.776017127623441	0.936932817047628
rs7775228	VARS	912784	-0.0307408191099789	0.14486405886930742	0.06515964089610848	0.244070670912107	-0.208825832238425	5.57915504289575	0.0695217147109104	0.424866186095873	0.264940487	11	-0.032584244
rs7775228	SLC44A4	925851	0.067856322866127	0.3704475775215905	0.03269306807360091	0.16585909049039235	-0.0491487922663724	1.37382181330474	0.868791202909318	0.965198354694902
rs7775228	NEU1	931384	-0.00735955615150225	0.07511601550963275	0.8286559598700942	0.9257899330848409	0.108553250714548	5.82333266732857	0.326181324842023	0.728111143248055	0.304606171	2	0.015708901
rs7775228	LY6G6E	934676	0.24641623220542	0.29665253857043766	0.0009633971605433521	0.03486932307845947
rs7775228	LY6G6F	940131	-0.093926477909729	0.7727523724882984	0.0003201722116630242	0.03172129021095629
rs7775228	ABHD16A	941817					-0.0528460961648633	-0.543242755214899	0.790135492334475	0.942610871010076	0.024284346	5	-0.463345593
rs7775228	MSH5	946497	0.0352517492438213	0.1011182075783746	0.19318959364128013	0.4462407515094358
rs7775228	LY6G5C	949651	0.00466831747072948	0.1510347178248597	0.8172312939634645	0.9197236237790433	0.110098349951025	0.242768160110258	0.487998038426767	0.822019418141614
rs7775228	CLIC1	955912	-0.00292973066867981	0.3028066023106489	0.9037549743658431	0.9590826631327469	-0.170791641312036	7.64290538859177	0.143262948926141	0.554695237440413	0.218782734	11	-0.216040907
rs7775228	LY6G5B	957217	-0.0113316474376948	0.7396316827070808	0.20281827981157416	0.4578090834284987	-0.195446249577791	-0.182530580711433	0.325885810639958	0.7277914080349
rs7775228	DDAH2	959455	-0.00986840321393366	0.06573575553500512	0.44221874633892266	0.683631472686138	0.102515803900946	3.19756786585309	0.411529990982271	0.782749741051647	-0.011001159	11	-0.386990602
rs7775228	CSNK2B	961099	0.0465422004573847	0.07436785289937803	0.196164957220194	0.4499734921663013	-0.104057390460703	2.86245857031456	0.421998980802059	0.787488768127191	-0.019530518	11	-0.138684345
rs7775228	GPANK1	965107					-0.036539006002878	3.88813161201817	0.734200355159786	0.92229892734193
rs7775228	C6orf47	970474	-0.0247930509401788	0.2949766761761781	0.11120645683111634	0.32632681021322657	-0.0924968716445608	4.10868590637418	0.460297646230107	0.809775115195776
rs7775228	BAG6	989749					0.0619725437862003	7.42776736006714	0.564586715131832	0.853222213814706	0.025029738	11	-0.116562088
rs7775228	APOM	994601	-0.0142140876687644	0.8245010684486402	0.05072925755904476	0.21225954453151047	-0.0291022976413504	-0.527858559814411	0.900448229691646	0.973288295029722
rs7775228	PRRC2A	1005618					0.102157445230744	7.72744406547542	0.454285615780799	0.805633267093208	0.009955311	11	-0.231936835
rs10492367	CCDC91	-271212					-0.0222945299379484	3.55717338319147	0.85056940014755	0.959754026015437
rs10492367	PTHLH	-96047	0.270500817391432	0.146655736130486	0.0055941919077507	0.06436357360442381	0.376357227019525	3.47763967183051	0.0168814956415881	0.227715572880145
rs10492367	KLHL42	82017					0.00525212000839971	4.99933511894817	0.9537639554277	0.987717132239675	-0.235749949	3	-0.201806249
rs10492367	Y_RNA	109163					0.0354326971983972	2.93320072057044	0.776017127623441	0.936932817047628
rs10492367	MRPS35	151264	-0.000145371595055483	0.08375062213296158	0.9962159729889097	0.998315037407344	-0.0107056101390368	4.37331120370198	0.91735663900825	0.976512335006158	0.441960002	6	0.067574483
rs10492367	REP15	165518					-0.582964989916228	2.53087136768142	0.000338314946772579	0.0231828437748428
rs10492367	PPFIBP1	338606	0.0055535063732217	0.25367451248610523	0.7755324355554806	0.8984073908271332	-0.296149225482676	7.50538066976028	0.0247741113309882	0.27440175898073	0.186026976	11	-0.05333248
rs10492367	ARNTL2	529183					0.472621177390201	3.38848076707348	0.00063956016564487	0.0343579743341903
rs10492367	STK38L	618069	-0.0220376106626488	0.4014456669134507	0.0841289597972121	0.28125191690806506	0.128349335269163	7.57057072137048	0.512617684989157	0.831949271620901	-0.027436852	11	-0.21059218
rs10492367	RP11-582E3.4	740127					0.169173850806856	-0.353683470018888	0.431406549389182	0.792550994296264
rs10492367	RP11-582E3.2	756886					0.728612230847808	-1.2853259367152	0.0614482090592317	0.402181299905793
rs10492367	MED21	839491	0.00112320849091179	0.20655589718084957	0.9502698799209397	0.9777387109224419	-0.0697466719928027	5.24078338267821	0.478635832656258	0.818410476643471
rs10492367	TM7SF3	888842	0.0274271091182317	0.11121402345405039	0.44841824562880206	0.6890717855284596	0.442268818782569	3.75030742924573	0.008677456299273	0.160997618799267
rs10492367	FGFR1OP2	923654	-0.0182282260539602	0.1894808558709332	0.680078557155785	0.8457192919301142	-0.128575345475275	5.87705115680411	0.169610381870144	0.590280243337854	-0.197867008	8	0.06390068
rs10492367	ASUN	956856					0.0881793425740601	4.09603713948165	0.49166379565986	0.823322277758724	-0.07379687	11	-0.084309355
rs6094710	SULF2	-189443	0.126093235261983	0.14048260016833905	0.001372405432928455	0.038105015294101936	-0.0266125957084349	7.201977272445	0.847160601538012	0.958170400649982	-0.312121915	8	0.053444245
rs6094710	NCOA3	-34997	0.0133823421628832	0.10515789738999726	0.5624432903458807	0.7738537092180822	0.123310701118881	5.37315701766857	0.189848642809811	0.609936731577758
rs6094710	ZMYND8	257691	-0.0872303743091978	0.10183138255937076	0.04971405639874039	0.2093007249032835	-0.0730262487173711	4.5075446384627	0.579563088960435	0.860691938508186
rs6094710	EYA2	572281	-0.0161904959190991	0.3727144436214311	0.24921179811837785	0.5096011120333226
rs6094710	SLC2A10	757418	-0.0245669695659085	0.2441957766192997	0.27988810825632887	0.5422927116514531	0.169079913151762	4.34413143252906	0.249820482662752	0.67054782687772
rs6094710	TP53RK	782540	0.0282285652060981	0.17263803850994375	0.14996715476780775	0.38833600076716535	-0.202864968737799	5.20703718253276	0.0704808171382681	0.427151430282161	-0.076652741	11	-0.057077561
rs6094710	SLC13A3	909082	-0.00268061180931686	0.4571532425051981	0.7757612984558163	0.8984073908271332	0.25268699266466	3.58034721980142	0.26874422044821	0.682129815339618
rs6094710	OCSTAMP	925959					-0.0323182215130802	0.042684233933239	0.921705194809769	0.977845244462227
rs6094710	ZNF334	967275	-0.025053259237823	0.28238452928425145	0.08036618254299362	0.27401478132475193	-0.146671780784774	1.78418361976713	0.381666506075377	0.76382842558024
rs7639618	GALNT15	-999727					0.58400211392568	6.10396510618432	0.000136504535198883	0.012755314689069	0.327771271	11	-0.143260097
rs7639618	RN7SL4P	-563593					1.07502340787679	0.459974554056643	0.000215525127477972	0.0169539102829355
rs7639618	ANKRD28	-492314	0.0123433661638501	0.1269889719888701	0.643989764926969	0.8252421160644441	0.162283108014054	5.96982745927246	0.133751325374702	0.542267067228959	-0.015655271	11	-0.3192517
rs7639618	BTD	-426419					0.149573156859643	3.08395756200646	0.232672467818269	0.654335398126306
rs7639618	HACL1	-385782	0.0269845631113886	0.06645019697307337	0.40677743161416213	0.6546244523201968	0.0318193479007449	2.8551958399564	0.785517219672638	0.940157156723547	-0.245785011	8	0.021706058
rs7639618	COLQ	-275211	0.0096294226921278	0.7202603862874618	0.40513977431445247	0.6532415301071994	-0.191608945891657	0.473360576651936	0.40438425060322	0.779252140457499
rs7639618	EAF1	-252433					0.195716808694068	5.58049087536382	0.0595137291881485	0.397329603578116
rs7639618	METTL6	-206353	-0.00835882303755437	0.09687788307162964	0.7349491480603965	0.8759949642269357	-0.0456302607531576	3.45577878471227	0.653847332881805	0.896333245446832
rs7639618	SH3BP5	-79931	0.0638778615658702	0.43899005009593095	0.008136986537759208	0.07768841051185199	0.0356284796409563	6.41438904570461	0.768449401933336	0.934169924366265
rs7639618	SH3BP5-AS1	-79262					-0.151745847830063	3.05371937767642	0.249805740781652	0.67054782687772
rs7639618	CAPN7	-31230					0.142208667309468	5.18135787361395	0.12663716702341	0.530686881370414	-0.09758792	11	-0.136476279
rs7639618	ZFYVE20	104849	-0.0452113292945203	0.12783455942446617	0.06981625192436516	0.2528911608166647	-0.0554375348662411	4.40197988785093	0.612776311826904	0.876697587684959	0.054870386	11	-0.176134911
rs7639618	MRPS25	132462					-0.0683987384629365	3.55501568545332	0.523692072957017	0.835925602689339	0.713959166	3	0.17936863
rs7639618	NR2C2	227338	-0.00241791967485687	0.2876207756433613	0.7692492460422562	0.8953135037548667	0.0614619844579551	4.23608947705971	0.587294813311615	0.864630292813414	-0.046310225	8	-0.071127351
rs7639618	FGD5-AS1	254575					0.0409097718343089	7.00884277002878	0.665341441934274	0.901017145823579
rs7639618	FGD5	355960	-0.0118590781708265	0.8194617182821683	0.11461513372652837	0.33258668456581386	0.307277875795418	4.55785746415268	0.0145166223849137	0.213362520429552	0.48400675	11	0.003449761
rs7639618	C3orf20	499823	-0.0176721731840027	0.6486901198405951	0.4826457485407385	0.7163439248415776
rs7639618	CCDC174	523176					-0.111111536636609	4.10315744426162	0.326665413604146	0.728671815344635
rs7639618	GRIP2	685811	0.0046025158600456	0.7995913982779216	0.6098166881795538	0.8054864383397403
rs7639618	SLC6A6	772346	-0.0185898031394473	0.4299442024823678	0.026060553595551417	0.14490724033566937	0.306513308076521	5.86363825677946	0.111784355547376	0.507356842457886
rs7639618	LSM3	996564	0.0256849766731111	0.0733459320869361	0.5829537237492809	0.7884712987444061	-0.209763969067579	4.48398674351052	0.0763505838279372	0.44426732731066	-0.215236416	11	0.03320196
rs7639618	XPC	1029775					-0.0731524287300082	4.63837240824425	0.466812926073993	0.812338791671425
